# Supplementary material for: A melting pot of Roman dogs north of the Alps with high phenotypic and genetic diversity and similar diets
Source: Sci Rep. 2023 Oct 13;13:17389. doi: 10.1038/s41598-023-44060-3 (PMC10575936; doi:10.1038/s41598-023-44060-3)
Supplement: Supplementary file 2 — Supplementary Information 2. [file 41598_2023_44060_MOESM2_ESM.xlsx]

## Sheet: Table S1
Table S1. Roman dogs from Augusta Raurica and Vindonissa analyzed in this study. Information on sites, metrics, mtDNA and stable isotopes.
ID	archaeological site	district	location within site	type of site	excavation years	archaeological structure	inventory number	achaeological context number	archaeological context dating	publication	skeletal element	haplogroup2	polymorphic sites divergent from reference Sequence NC_002008.4 (positions 15572-15668)	haplotype (referred to as, this study)	GenBank accession number	mitochondrial genome ID	withers height (cm)	individual features	size category	age	collagen yield (%)	% C	% N	atomic C/N	δ13C (‰ V-PDB)	δ15N (‰ AIR)
HAL1	Augusta Raurica	Lower Town	Auf der Wacht	colonia, trading	2012	well "Sodbrunnen MR 12"	2012.001.G01636.3414	G01636	2nd half of 3rd century CE	Mráz, 2019	femur sin.	A	15620C, 15627G, 15639A	RS-a1	OP082250		57.8		medium	adult
HAL2	Augusta Raurica	Lower Town	Auf der Wacht	colonia, trading	2012	well "Sodbrunnen MR 12"	2012.001.G01636.3415	G01636	2nd half of 3rd century CE	Mráz, 2019	femur sin.	A	15627G, 15632T, 15639A	RS-a3	OP082251	HAL2 1700-1650 (CH)3	41.6		medium	juvenile
HAL3	Augusta Raurica	Lower Town	Auf der Wacht	colonia, trading	2012	well "Sodbrunnen MR 12"	2012.001.G01636.3416	G01636	2nd half of 3rd century CE	Mráz, 2019	femur sin.	D	15625C, 15632T, 15636C, 15639A	RS-d1	OP082252		46.1		medium	adult
HAL4	Augusta Raurica	Lower Town	Auf der Wacht	colonia, trading	2012	well "Sodbrunnen MR 12"	2012.001.G01636.3417	G01636	2nd half of 3rd century CE	Mráz, 2019	femur sin.	A	15639A	RS-a4	OP082253		50		medium	adult
HAL5	Augusta Raurica	Lower Town	Auf der Wacht	colonia, trading	2012	well "Sodbrunnen MR 12"	2012.001.G01636.3418	G01636	2nd half of 3rd century CE	Mráz, 2019	femur sin.	C	15611C, 15639G, 15650C	RS-c1	OP082254		51.5		medium	adult
HAL6	Augusta Raurica	Lower Town	Auf der Wacht	colonia, trading	2012	well "Sodbrunnen MR 12"	2012.001.G01636.3419	G01636	2nd half of 3rd century CE	Mráz, 2019	femur sin.	D	15625C, 15632T, 15636C, 15639A	RS-d1	OP082255		54.1		medium	adult
HAL7	Augusta Raurica	Lower Town	Auf der Wacht	colonia, trading	2012	well "Sodbrunnen MR 12"	2012.001.G01699.176	G01699	2nd half of 3rd century CE	Mráz, 2019	femur dext.	D	15625C, 15632T, 15636C, 15639A	RS-d1	OP082256		33.3		small	juvenile
HAL8	Augusta Raurica	Lower Town	Auf der Wacht	colonia, trading	2012	well "Sodbrunnen MR 12"	2012.001.G01675.3019	G01675	2nd half of 3rd century CE	Mráz, 2019	femur sin.	A	15627G, 15632T, 15639A	RS-a3	OP082257	HAL8 1700-1650 (CH)3	47.8		medium	adult
HAL9	Augusta Raurica	Lower Town	Auf der Wacht	colonia, trading	2012	well "Sodbrunnen MR 12"	2012.001.G01663.1765	G01663	2nd half of 3rd century CE	Mráz, 2019	humerus sin.	failed					66.5		large	adult	5.68765	39.7758	14.7	3.1567	-20.0786	8.83699
HAL10	Augusta Raurica	Lower Town	Auf der Wacht	colonia, trading	2012	well "Sodbrunnen MR 12"	2012.001.G01663.1766	G01663	2nd half of 3rd century CE	Mráz, 2019	humerus dext.1)	A	15627G, 15639A	RS-a2	OP082258		29.4	brachymely	small	adult
HAL11	Augusta Raurica	Lower Town	Auf der Wacht	colonia, trading	2012	well "Sodbrunnen MR 12"	2012.001.G01663.1767	G01663	2nd half of 3rd century CE	Mráz, 2019	femur sin.	C	15611C, 15639G, 15650C	RS-c1	OP082259	HAL11 1700-1650 (CH)3	41.9		medium	juvenile
HAL12	Augusta Raurica	Lower Town	Auf der Wacht	colonia, trading	2012	well "Sodbrunnen MR 12"	2012.001.G01663.1768	G01663	2nd half of 3rd century CE	Mráz, 2019	femur sin.	B	15595T, 15612C, 15632T, 15639G, 15643G, 15652A	RS-b1	OP082260		53.1		medium	adult
HAL13	Augusta Raurica	Lower Town	Auf der Wacht	colonia, trading	2012	well "Sodbrunnen MR 12"	2012.001.G01621.7557	G01621	2nd half of 3rd century CE	Mráz, 2019	humerus dext.	A	15627G, 15639A	RS-a2	OP082261		41		medium	adult	10.3994	38.2404	13.9456	3.19902	-19.569	9.21638
HAL14	Augusta Raurica	Lower Town	Auf der Wacht	colonia, trading	2012	well "Sodbrunnen MR 12"	2012.001.G01621.7558	G01621	2nd half of 3rd century CE	Mráz, 2019	humerus sin.	C	15611C, 15639G, 15650C	RS-c1	OP082262		63		large	adult	6.04377	36.2837	13.226	3.20047	-19.8405	9.84634
HAL15	Augusta Raurica	Lower Town	Auf der Wacht	colonia, trading	2012	well "Sodbrunnen MR 12"	2012.001.G01664.4135	G01664	2nd half of 3rd century CE	Mráz, 2019	femurs sin.	C	15611C, 15639G, 15650C	RS-c1	OP082263		54		medium	adult
HAL16	Augusta Raurica	Lower Town	Auf der Wacht	colonia, trading	2012	well "Sodbrunnen MR 12"	2012.001.G01664.4136	G01664	2nd half of 3rd century CE	Mráz, 2019	humerus sin.1)	A	15627G, 15639A	RS-a2	OP082264	HAL16 1700-1650 (CH)3	27	brachymely	small	adult	9.03691	38.6319	14.076	3.20182	-19.0226	8.3576
HAL17	Augusta Raurica	Lower Town	"Überbauung Schürmatt 2. Etappe, Friedhofstrasse"	colonia, trading	2003	pit G14	2003.006.E05689.21	E05689	late 3rd to first half of 5th century CE	Müller et al., 2004	metacarpus 4 sin.	not tested					49.1		medium	juvenile	7.0085	28.6459	10.5416	3.1702	-19.4643	8.44936
HAU1	Augusta Raurica	Upper Town	Kastelen Insula 8	colonia, trading	1997-2000	well "Brunnenhaus"	2000.060.E04390.501	E04390	2nd half of 3rd century CE	Schmid et al., 2011	mandibula sin	C	15611C, 15639G, 15650C	RS-c1	OP082265		indeterminably		indeterminably	adult
HAU2	Augusta Raurica	Upper Town	Kastelen Insula 8	colonia, trading	1997-2000	well "Brunnenhaus"	2000.060.E04390.502	E04390	2nd half of 3rd century CE	Schmid et al., 2011	mandibula dext.	failed					39.1	slender bones	small	adult
HAU3	Augusta Raurica	Upper Town	Kastelen Insula 8	colonia, trading	1997-2000	well "Brunnenhaus"	2000.060.E04390.503	E04390	2nd half of 3rd century CE	Schmid et al., 2011	mandibula dext.	A	15627G, 15632T, 15639A	RS-a3	OP082266		indeterminably		indeterminably	juvenile
HAU4	Augusta Raurica	Upper Town	Kastelen Insula 8	colonia, trading	1997-2000	well "Brunnenhaus"	2000.060.E04390.504	E04390	2nd half of 3rd century CE	Schmid et al., 2011	mandibula dext.	C	15611C, 15639G, 15650C	RS-c1	OP082267		indeterminably		indeterminably	juvenile
HAU5	Augusta Raurica	Upper Town	Kastelen Insula 8	colonia, trading	1997-2000	well "Brunnenhaus"	2000.060.E04388.572	E04388	2nd half of 3rd century CE	Schmid et al., 2011	metacarpus 3 sin.	A	15620C, 15627G, 15639A	RS-a1	OP082268		65.9		large	adult	7.01671	41.1598	15.1595	3.16752	-18.2263	7.44706
HAU6	Augusta Raurica	Upper Town	Kastelen Insula 8	colonia, trading	1997-2000	well "Brunnenhaus"	2000.060.E04398.1	E04398	2nd half of 3rd century CE	Schmid et al., 2011	femur sin.	A	15627G, 15639A	RS-a2	OP082269		35.4		small	juvenile	5.73972	38.4	13.6	3.3	-19.6886	8.91796
HAU7	Augusta Raurica	Upper Town	Kastelen Insula 8	colonia, trading	1997-2000	well "Brunnenhaus"	1999.060.E04198.368	E04198	2nd half of 3rd century CE	Schmid et al., 2011	humerus dext.	A	15625C, 15627G, 15639G	RS-a5	OP082270		46.8		medium	juvenile
HAU8	Augusta Raurica	Upper Town	Kastelen Insula 8	colonia, trading	1997-2000	well "Brunnenhaus"	1999.060.E04235.387	E04235	2nd half of 3rd century CE	Schmid et al., 2011	humerus sin.	B	15595T, 15612C, 15632T, 15639G, 15643G, 15652A	RS-b1	OP082271		53.7		medium	adult	2.9	37.1	13.8	3.1	-20.2548	9.67221
HAU9	Augusta Raurica	Upper Town	Insula 27	colonia, trading	2004	Ins. 27, hypocaust room	2004.054.E09387.8	E09387	ca. 200 CE	Pfäffli and Rychener 2005	ulna dext.	A	15639A	RS-a4	OP082272		58		medium	adult	10.1	33.5228	11.5243	3.39357	-20.7286	9.54426
HAU10	Augusta Raurica	Upper Town	Kastelen Insula 8	colonia, trading	1997-2000	well "Brunnenhaus"	1999.060.E04245.755	E04245	2nd half of 3rd century CE	Schmid et al., 2011	femur dext.	C	15611C, 15639G, 15650C	RS-c1	OP082273		62.8		large	adult	3.9	41.4314	14.8969	3.24462	-19.9196	8.46322
HAU11	Augusta Raurica	Upper Town	Kastelen Insula 8	colonia, trading	1997-2000	well "Brunnenhaus"	1999.060.E04198.372	E04198	2nd half of 3rd century CE	Schmid et al., 2011	humerus dext.	D	15625C, 15632T, 15636C, 15639A	RS-d1	OP082274		39.6		small	adult	6.4	40.6	15.2	3.1	-19.5694	8.96529
HAU12	Augusta Raurica	Upper Town	Kastelen Insula 8	colonia, trading	1997-2000	well "Brunnenhaus"	2000.060.E04391.637	E04391	2nd half of 3rd century CE	Schmid et al., 2011	radius dext.	not tested					32.1	brachymely	small	adult	17	44.1953	15.9778	3.22694	-19.999	8.59568
HAU13	Augusta Raurica	Upper Town	Kastelen Insula 8	colonia, trading	1997-2000	well "Brunnenhaus"	2000.060.E04389.280	E04389	2nd half of 3rd century CE	Schmid et al., 2011	femur sin.	not tested					22.7		small	adult	5.8	39.2707	14.0727	3.25554	-19.3904	9.25942
HAU14	Augusta Raurica	Upper Town	Kastelen Insula 8	colonia, trading	1997-2000	well "Brunnenhaus"	2000.060.E04389.281	E04389	2nd half of 3rd century CE	Schmid et al., 2011	femur sin.	not tested					18.8	brachymely, brachycephaly	small	adult	5.4	38.9827	13.9473	3.26071	-19.614	9.11348
HAU15	Augusta Raurica	Upper Town	Kastelen Insula 8	colonia, trading	1997-2000	well "Brunnenhaus"	1999.060.E04185.1	E04185	2nd half of 3rd century CE	Schmid et al., 2011	metacarpus 4 dext.	not tested					51.9		medium	adult	6.3998	40.7267	14.7315	3.22526	-19.8827	9.63101
HAU16	Augusta Raurica	Upper Town	Kastelen Insula 8	colonia, trading	1997-2000	well "Brunnenhaus"	1999.060.E04231.394	E04231	2nd half of 3rd century CE	Schmid et al., 2011	metatarsus 2 sin.	not tested					76.2		large	adult	6.8	40.9077	14.7196	3.24221	-20.0183	8.232
HAU17	Augusta Raurica	Upper Town	Kastelen Insula 8	colonia, trading	1997-2000	well "Brunnenhaus"	1999.060.E04206.642	E04206	2nd half of 3rd century CE	Schmid et al., 2011	metatarsus 4 sin.	not tested					64.9		large	adult	7.4	40.9451	14.6717	3.25575	-19.4971	8.13054
HAU18	Augusta Raurica	Upper Town	Insula 53	colonia, trading	1991	pit 3 and 5 (Phase B4)	1991.065.D00180.1	D00180	70-100 CE	Breuer 1992	calcaneus sin.	not tested					55.7		medium	adult	5.5	41.9182	14.9	3.3	-20.5149	8.79054
HAV1	Vindonissa	cemetery	Brugg-Remigersteig	military camp	2012	burial	Bru.012.2.1578	Bru.012.2.1578	2nd third of 1st century CE	Trumm et al., 2013	tibia dext.	failed					31.7		small	juvenile
HAV2	Vindonissa	military camp	Windisch-Spillmannwiese (V.003.1)	military camp	2003-2006	depositing close to neonate burial	V.003.1.638	V.003.1.638	3rd third of 1st century CE	Deschler-Erb and Stopp 2013	radius sin.	C		RS-c1	OP082275		32		small	adult
1)humerus dext. (HAL10) and humerus sin. (HAL16) belong to the same individual; referred to as dog HAL16/HAL10
2)haplogroup assignment according to Dulbeba et al. 2015 based on diagnostic sites within D-loop region
3)complete mitochondrial genomes confirmed PCR based haplogroup assignments
