# Supplementary material for: A melting pot of Roman dogs north of the Alps with high phenotypic and genetic diversity and similar diets
Source: Sci Rep. 2023 Oct 13;13:17389. doi: 10.1038/s41598-023-44060-3 (PMC10575936; doi:10.1038/s41598-023-44060-3)
Supplement: Supplementary file 3 — Supplementary Information 3. [file 41598_2023_44060_MOESM3_ESM.xlsx]

## Sheet: Overview all sequences
Table S2. Sequences used in Median Joining Network (MJN) analysis and to calculate haplogroup frequencies
Time horizon/timeframe	Sample ID	Age	Country	Site	Accession	Reference	Haplogroup/Sub-Haplogroup	Haplotype ID (referred to as, this study)	Used in MJN analysis	Used to calculate haplogroup frequency
2,000 BP	HAL1	2nd half of 3rd century CE	Switzerland	Augusta Raurica	OP082250	this study	A	RS-a1	+	+
2,000 BP	HAL2	2nd half of 3rd century CE	Switzerland	Augusta Raurica	OP082251	this study	A	RS-a3	+	+
2,000 BP	HAL3	2nd half of 3rd century CE	Switzerland	Augusta Raurica	OP082252	this study	D	RS-d1	+	+
2,000 BP	HAL4	2nd half of 3rd century CE	Switzerland	Augusta Raurica	OP082253	this study	A	RS-a4	+	+
2,000 BP	HAL5	2nd half of 3rd century CE	Switzerland	Augusta Raurica	OP082254	this study	C	RS-c1	+	+
2,000 BP	HAL6	2nd half of 3rd century CE	Switzerland	Augusta Raurica	OP082255	this study	D	RS-d1	+	+
2,000 BP	HAL7	2nd half of 3rd century CE	Switzerland	Augusta Raurica	OP082256	this study	D	RS-d1	+	+
2,000 BP	HAL8	2nd half of 3rd century CE	Switzerland	Augusta Raurica	OP082257	this study	A	RS-a3	+	+
2,000 BP	HAL10	2nd half of 3rd century CE	Switzerland	Augusta Raurica	OP082258	this study	A	RS-a2	-	-
2,000 BP	HAL11	2nd half of 3rd century CE	Switzerland	Augusta Raurica	OP082259	this study	C	RS-c1	+	+
2,000 BP	HAL12	2nd half of 3rd century CE	Switzerland	Augusta Raurica	OP082260	this study	B	RS-b1	+	+
2,000 BP	HAL13	2nd half of 3rd century CE	Switzerland	Augusta Raurica	OP082261	this study	A	RS-a2	+	+
2,000 BP	HAL14	2nd half of 3rd century CE	Switzerland	Augusta Raurica	OP082262	this study	C	RS-c1	+	+
2,000 BP	HAL15	2nd half of 3rd century CE	Switzerland	Augusta Raurica	OP082263	this study	C	RS-c1	+	+
2,000 BP	HAL16	2nd half of 3rd century CE	Switzerland	Augusta Raurica	OP082264	this study	A	RS-a2	+	+
2,000 BP	HAU1	2nd half of 3rd century CE	Switzerland	Augusta Raurica	OP082265	this study	C	RS-c1	+	+
2,000 BP	HAU3	2nd half of 3rd century CE	Switzerland	Augusta Raurica	OP082266	this study	A	RS-a3	+	+
2,000 BP	HAU4	2nd half of 3rd century CE	Switzerland	Augusta Raurica	OP082267	this study	C	RS-c1	+	+
2,000 BP	HAU5	2nd half of 3rd century CE	Switzerland	Augusta Raurica	OP082268	this study	A	RS-a1	+	+
2,000 BP	HAU6	2nd half of 3rd century CE	Switzerland	Augusta Raurica	OP082269	this study	A	RS-a2	+	+
2,000 BP	HAU7	2nd half of 3rd century CE	Switzerland	Augusta Raurica	OP082270	this study	A	RS-a5	+	+
2,000 BP	HAU8	2nd half of 3rd century CE	Switzerland	Augusta Raurica	OP082271	this study	B	RS-b1	+	+
2,000 BP	HAU9	ca. 200 CE	Switzerland	Augusta Raurica	OP082272	this study	A	RS-a4	+	+
2,000 BP	HAU10	2nd half of 3rd century CE	Switzerland	Augusta Raurica	OP082273	this study	C	RS-c1	+	+
2,000 BP	HAU11	2nd half of 3rd century CE	Switzerland	Augusta Raurica	OP082274	this study	D	RS-d1	+	+
2,000 BP	HAV2	3rd third of 1st century CE	Switzerland	Vindonisssa	OP082275	this study	C	RS-c1	+	+
7,500-5,000 BP	TWN1	5775 BP (5700-5500), Cortaillod Culture; Neolithic	Switzerland	Twann	JQ315883	Pionnier-Capitan 2010	C		+	+
7,500-5,000 BP	TWN2	5775 BP (5700-5500), Cortaillod Culture; Neolithic	Switzerland	Twann	JQ315884	Pionnier-Capitan 2010	C		+	+
7,500-5,000 BP	TWN3	5775 BP (5700-5500), Cortaillod Culture; Neolithic	Switzerland	Twann	JQ315885	Pionnier-Capitan 2010	C		+	+
7,500-5,000 BP	TWN4	5775 BP (5700-5500), Cortaillod Culture; Neolithic	Switzerland	Twann	JQ315886	Pionnier-Capitan 2010	D		+	+
7,500-5,000 BP	TWN5	5775 BP (5700-5500), Cortaillod Culture; Neolithic	Switzerland	Twann	JQ315887	Pionnier-Capitan 2010	D		+	+
>7,500 BP	SWZ1, TH7	14,100 BP; Paleolithic	Switzerland	Kesslerloch	KF661087, MK937033.1	Thalmann et al., 2013; Loog et al., 2019	D		+	+
>7,500 BP	SWZ2, TH11	14,100 BP; Paleolithic	Switzerland	Kesslerloch	KF661091, MK937019.1	Thalmann et al., 2013; Loog et al., 2019	A		+	+
>7,500 BP	TU11	14,100 BP; Paleolithic	Switzerland	Kesslerloch	MK937037	Thalmann et al., 2013; Loog et al., 2019	C		+	+
>7,500 BP	SWZ3, TH15	14,100 BP; Paleolithic	Switzerland	Kesslerloch	KF661095.1, MK937023.1	Thalmann et al., 2013; Loog et al., 2010	D		-	+
>7,500 BP	TU13	14,100 BP; Paleolithic	Switzerland	Kesslerloch	MK937039.1	Thalmann et al., 2013; Loog et al. 2019	D		-	+
2,000 BP	SEP23	3rd - 4th cent. CE; Roman	Spain	Lugo	KY014694	Pires et al., 2018	D		+	+
2,000 BP	SEP22	3rd - 4th cent. CE; Roman	Spain	Lugo	KY014693	Pires et al., 2018	D		+	+
2,000 BP	SEP21	3rd - 4th cent. CE; Roman	Spain	Lugo	KY014692	Pires et al., 2018	A		+	+
2,000 BP	SEP20	3rd - 4th cent. CE; Roman	Spain	Lugo	KY014691	Pires et al., 2018	D		+	+
2,000 BP	SEP19	3rd - 4th cent. CE; Roman	Spain	Lugo	KY014690	Pires et al., 2018	A		+	+
2,000 BP	SEP18	3rd - 4th cent. CE; Roman	Spain	Lugo	KY014689	Pires et al., 2018	A		+	+
2,000 BP	SEP17	3rd - 4th cent. CE; Roman	Spain	Lugo	KY014688	Pires et al., 2018	A		+	+
2,000 BP	SEP16	3rd - 4th cent. CE; Roman	Spain	Lugo	KY014687	Pires et al., 2018	A		+	+
2,000 BP	SEP15	3rd - 4th cent. CE; Roman	Spain	Lugo	KY014686	Pires et al., 2018	A		+	+
2,000 BP	SEP14	3rd - 4th cent. CE; Roman	Spain	Lugo	KY014685	Pires et al., 2018	A		+	+
2,000 BP	SEP13	3rd - 4th cent. CE; Roman	Spain	Lugo	KY014684	Pires et al., 2018	A		+	+
2,000 BP	LYEP61	1st cent. BCE; Roman	Portugal	Monte Molião	KY014674	Pires et al., 2018	A		+	+
2,000 BP	LYEP60	1st cent. CE; Roman	Portugal	Monte Molião	KY014673	Pires et al., 2018	A		+	+
2,000 BP	LYEP59	1st cent. BCE; Roman	Portugal	Monte Molião	KY014672	Pires et al., 2018	A		+	+
2,000 BP	LYEP57	1st cent. CE; Roman	Morocco	Thamusida	KY464999.1	Pires et al., 2018	A		+	+
>7,500 BP	LYEP75	Late Mesolithic 7845-7625 cal BP	Portugal	C. Amoreira	KY014683	Pires et al., 2019	A		+	+
>7,500 BP	LYEP74	Late Mesolithic 7680-7485 cal BP	Portugal	Poças S. Bento	KY014682	Pires et al., 2019	A		+	+
5,000-4,000 BP	LYEP72	Chalcolithic	Portugal	Alto do Brinche	KY014680	Pires et al., 2019	A		+	+
>7,500 BP	LYEP68B	Late Mesolithic 7915-7605 cal BP	Portugal	C. Amoreira	KY014677	Pires et al., 2019	A		+	+
>7,500 BP	LYEP68A	Late Mesolithic 7680-7450 cal BP	Portugal	C. Arruda	KY014676	Pires et al., 2019	C		+	+
>7,500 BP	SEP002	Late Mesolithic 7835-7685 cal BP	Portugal	C. Amoreira	KY014675	Pires et al., 2019	A		+	+
>7,500 BP	LYEP3	Late Mesolithic 7965-7848 cal BP	Portugal	Vale Boi, Algarve	KY014652.1	Pires et al., 2019	A		+	+
7,500-5,000 BP	OL4029	6230calBP	Spain		OL4029_Spain_6230calBP_SAMEA7321866	Bergström et al., 2020	C		-	+
5,000-4,000 BP	LYEP54	Chalcolithic	Spain	El Casetón de la Era	KY014671	Pires et al., 2019	C		+	+
5,000-4,000 BP	LYEP53	Chalcolithic	Spain	El Casetón de la Era	KY014670	Pires et al., 2019	C		+	+
5,000-4,000 BP	LYEP51	Chalcolithic	Spain	El Casetón de la Era	KY014669	Pires et al., 2019	C		+	+
5,000-4,000 BP	LYEP50	Chalcolithic	Spain	El Casetón de la Era	KY014668	Pires et al., 2019	C		+	+
7,500-5,000 BP	LYEP28	Late Neolithic	Portugal	Belas Clube de Campo	KY014667	Pires et al., 2019	A		+	+
5,000-4,000 BP	LYEP23	Chalcolithic	Portugal	Leceia	KY014666	Pires et al., 2019	C		+	+
5,000-4,000 BP	LYEP22	Chalcolithic	Portugal	Leceia	KY014665	Pires et al., 2019	A		+	+
5,000-4,000 BP	LYEP20	Chalcolithic	Portugal	Leceia	KY014664	Pires et al., 2019	C		+	+
5,000-4,000 BP	LYEP17	Chalcolithic	Portugal	Leceia	KY014663	Pires et al., 2019	A		+	+
5,000-4,000 BP	LYEP16	Chalcolithic	Portugal	Leceia	KY014662	Pires et al., 2019	A		+	+
5,000-4,000 BP	LYEP15	Chalcolithic	Portugal	Leceia	KY014661	Pires et al., 2019	C		+	+
5,000-4,000 BP	LYEP14	Chalcolithic	Portugal	Leceia	KY014660	Pires et al., 2019	A		+	+
5,000-4,000 BP	LYEP13	Chalcolithic	Portugal	Leceia	KY014659	Pires et al., 2019	C		+	+
5,000-4,000 BP	LYEP12	Chalcolithic	Portugal	Leceia	KY014658	Pires et al., 2019	A		+	+
5,000-4,000 BP	LYEP11	Chalcolithic	Portugal	Leceia	KY014657	Pires et al., 2019	A		+	+
5,000-4,000 BP	LYEP9	Chalcolithic	Portugal	Leceia	KY014656	Pires et al., 2019	A		+	+
5,000-4,000 BP	LYEP8	Chalcolithic	Portugal	Leceia	KY014655	Pires et al., 2019	C		+	+
5,000-4,000 BP	LYEP7	Chalcolithic	Portugal	Leceia	KY014654	Pires et al., 2019	A		+	+
7,500-5,000 BP	LYEP5	Late Neolithic	Portugal	Leceia	KY014653	Pires et al., 2019	A		+	+
2,000 BP	TAKY25	Late Antiquity (2000 BP); Roman	Bulgaria	Trakia motorway	MH937204	Yankova et al., 2019	A		+	+
2,000 BP	CHAR24	Late Antiquity (2000 BP); Roman	Bulgaria	Charda village	MH937203	Yankova et al., 2019	B		+	+
2,000 BP	DYANZ23	Late Antiquity (2000 BP); Roman	Bulgaria	Dyadovo village	MH937202	Yankova et al., 2019	D		+	+
2,000 BP	KPAN15	Late Antiquity (2000 BP); Roman	Bulgaria	Kapitan Andreevo	MH937201	Yankova et al., 2019	A		+	+
2,000 BP	Acad-20	Late Antiquity (2000 BP); Roman	Bulgaria	Academic, Plovdiv	MH937205	Yankova et al., 2019	A		-	+
2,000 BP	Acad-21	Late Antiquity (2000 BP); Roman	Bulgaria	Academic, Plovdiv	MH937206	Yankova et al., 2019	B		-	+
7,500-5,000 BP	BAL16	Late Bronze Age (6000-5000 BP)	Bulgaria	Baley	MH937199	Yankova et al., 2019	A		+	+
7,500-5,000 BP	BAL17	Late Bronze Age (6000-5000 BP)	Bulgaria	Baley	MH937200	Yankova et al., 2019	B		-	+
7,500-5,000 BP	URDO14	Early Bronze Age (6000-5000 BP)	Bulgaria	Urdoviza	MH937198	Yankova et al., 2019	A		+	+
7,500-5,000 BP	DOLN8	Late Chalcolithic (6500-6000 BP)	Bulgaria	Dolnoslav	MH937197	Yankova et al., 2019	B		+	+
7,500-5,000 BP	DOLN2	Late Chalcolithic (6500-6000 BP)	Bulgaria	Dolnoslav	MH937195	Yankova et al., 2019	A		+	+
7,500-5,000 BP	BURG22	Early Chalcolithic (6950-6500 BP)	Bulgaria	Settlement mound Burgas	MH937194	Yankova et al., 2019	B		+	+
7,500-5,000 BP	SULPO9	Early Chalcolithic (6950-6500 BP)	Bulgaria	Sultan	MH937193	Yankova et al., 2019	A		+	+
7,500-5,000 BP	OKGL10	Early Chalcolithic (6950-6500 BP)	Bulgaria	Okol‐Glava	MH937192	Yankova et al., 2019	A		+	+
7,500-5,000 BP	TOPRO7	Late Neolithic (7200-6600 BP)	Bulgaria	Topolnica	MH937190	Yankova et al., 2019	A		+	+
7,500-5,000 BP	TOPRO1	Late Neolithic (7200-6600 BP)	Bulgaria	Topolnica	MH937189	Yankova et al., 2019	A		+	+
>7,500 BP	MPGRA13	Early Neolithic (8500-7500 BP)	Bulgaria	Gradeshniza – Malo pole	MH937188	Yankova et al., 2019	A		+	+
>7,500 BP	OHOD19	Ealry Neolithic (8500-8000 BP)	Bulgaria	Ohoden–Valoga	MH937187	Yankova et al., 2019	A		+	+
>7,500 BP	SLAT11	Early Neolithic (8500-7500 BP)	Bulgaria	Slatina	MH937186	Yankova et al., 2019	B		+	+
4,000-3,000 BP	ORD20	Bronze Age ≈3600-3290/80 BP	Italy	Via Ordiere, Solarolo	MW092070	Koupadi et al., 2020	A		+	+
4,000-3,000 BP	ORD14	Bronze Age ≈3580-3380 BP	Italy	Via Ordiere, Solarolo	MW092069	Koupadi et al., 2020	A		+	+
4,000-3,000 BP	ORD7	Bronze Age ≈3600-3120 BP	Italy	Via Ordiere, Solarolo	MW092068	Koupadi et al., 2020	C		+	+
4,000-3,000 BP	ORD3	Bronze Age ≈3600-3290/80 BP	Italy	Via Ordiere, Solarolo	MW092067	Koupadi et al., 2020	A		+	+
4,000-3,000 BP	FA8	Bronze Age ≈3290-3120 BP	Italy	Foro Annonario, Cesena	MW092066	Koupadi et al., 2020	C		+	+
4,000-3,000 BP	FA7	Bronze Age ≈3290-3120 BP	Italy	Foro Annonario, Cesena	MW092065	Koupadi et al., 2020	A		+	+
4,000-3,000 BP	FA5	Bronze Age ≈3290-3120 BP	Italy	Foro Annonario, Cesena	MW092064	Koupadi et al., 2020	A		+	+
5,000-4,000 BP	IPC8	Chalcolithic to Bronze Age ≈4750-3600 BP	Italy	Iper-Coop, Riccione	MW092062	Koupadi et al., 2020	C		+	+
5,000-4,000 BP	IPC6	Chalcolithic to Bronze Age ≈4750-3600 BP	Italy	Iper-Coop, Riccione	MW092061	Koupadi et al., 2020	D		+	+
5,000-4,000 BP	IPC1	Chalcolithic to Bronze Age ≈4750-3600 BP	Italy	Iper-Coop, Riccione	MW092060	Koupadi et al., 2020	C		+	+
>7,500 BP	PIC1	14670± 130 BP	Italy	Palidoro	AY741666	Verginelli et al., 2005	C		+	+
>7,500 BP	PIC2	9860± 50 BP	Italy	Romanelli Cave	AY741667	Verginelli et al., 2005	B		+	+
>7,500 BP	PIC3	9670± 40 BP	Italy	Romanelli Cave	AY741668	Verginelli et al., 2005	A		+	+
4,000-3,000 BP	PIC4	3040± 40 BP	Italy	Casa del Dolce	AY741669	Verginelli et al., 2005	C		+	+
5,000-4,000 BP	PIC5	4110± 40 BP	Italy	Vejano	AY741670	Verginelli et al., 2005	A		+	+
>7,500 BP	OWW4	22285-17869 BP	Italy	Cava Filo	MH593822	Ciucani et al., 2019	A		+	+
>7,500 BP	OWW9	24700 BP	Italy	Cava Filo	MH085471	Ciucani et al., 2019	A		+	+
>7,500 BP	B3150	14372–13759 BP	Italy	Grotta Paglicci	MH376892	Boschin et al., 2020	C		+	+
5,000-4,000 BP	LUKAV	4800 BP	Ukraine	Luka Vrubiletskaia	JQ315851	Pionnier-Capitan 2010	D		+	+
5,000-4,000 BP	SOLON	4800 BP	Moldova	Soloncheny	JQ315852	Pionnier-Capitan 2010	D		+	+
7,500-5,000 BP	BORD1	Neolithic 6736 BP	Romania	Bordușani	JQ315824	Pionnier-Capitan 2010	D		+	+
7,500-5,000 BP	BORD2	Neolithic 6736 BP	Romania	Bordușani	JQ315825	Pionnier-Capitan 2010	D		+	+
7,500-5,000 BP	BORD3	Neolithic 6736 BP	Romania	Bordușani	JQ315826	Pionnier-Capitan 2010	D		+	+
7,500-5,000 BP	BORD4	Neolithic 6736 BP	Romania	Bordușani	JQ315827	Pionnier-Capitan 2010	D		+	+
7,500-5,000 BP	BORD5	Neolithic 6736 BP	Romania	Bordușani	JQ315828	Pionnier-Capitan 2010	D		+	+
7,500-5,000 BP	BORD6	Neolithic 6736 BP	Romania	Bordușani	JQ315829	Pionnier-Capitan 2010	D		+	+
7,500-5,000 BP	BORD7	Neolithic 6736 BP	Romania	Bordușani	JQ315830	Pionnier-Capitan 2010	D		+	+
7,500-5,000 BP	HARS1	6200 BP	Romania	Hârșova	JQ315836	Pionnier-Capitan 2010	D		+	+
7,500-5,000 BP	HARS2	6200 BP	Romania	Hârșova	JQ315837	Pionnier-Capitan 2010	D		+	+
7,500-5,000 BP	HARS3	6200 BP	Romania	Hârșova	JQ315838	Pionnier-Capitan 2010	D		+	+
7,500-5,000 BP	HARS4	6200 BP	Romania	Hârșova	JQ315839	Pionnier-Capitan 2010	D		+	+
>7,500 BP	ICOA1	9197 BP	Romania	Icoana	JQ315844	Pionnier-Capitan 2010	C		+	+
>7,500 BP	ICOA2	9197 BP	Romania	Icoana	JQ315845	Pionnier-Capitan 2010	C		+	+
>7,500 BP	ICOA3	9197 BP	Romania	Icoana	JQ315846	Pionnier-Capitan 2010	C		+	+
>7,500 BP	ICOA4	9197 BP	Romania	Icoana	JQ315847	Pionnier-Capitan 2010	C		+	+
7,500-5,000 BP	ISAC1	7379 BP	Romania	Isaccea	JQ315848	Pionnier-Capitan 2010	D		+	+
7,500-5,000 BP	ISAC2	7379 BP	Romania	Isaccea	JQ315849	Pionnier-Capitan 2010	C		+	+
7,500-5,000 BP	SILIS	6700 BP	Romania	Siliștea	JQ315850	Pionnier-Capitan 2010	D		+	+
>7,500 BP	OSTRC	8921 BP	Romania	Ostrovul Corbului, Hinova	JQ315859	Pionnier-Capitan 2010	C		+	+
>7,500 BP	CUINA	13229 BP	Romania	Cuina Turcului	JQ315860	Pionnier-Capitan 2010	C		+	+
7,500-5,000 BP	EURA1	6315 BP	Hungary	Alsónyek-Bátaszék	dryad.8gp06 (aEurA01)	Frantz et al., 2016	C		+	+
7,500-5,000 BP	EURA2	6315 BP	Hungary	Alsónyek-Bátaszék	dryad.8gp06 (aEurA02)	Frantz et al., 2016	C		+	+
7,500-5,000 BP	EURA3	6315 BP	Hungary	Alsónyek-Bátaszék	dryad.8gp06 (aEurA03)	Frantz et al., 2016	D		+	+
7,500-5,000 BP	EURA4	6315 BP	Hungary	Alsónyek-Bátaszék	dryad.8gp06 (aEurA04)	Frantz et al., 2016	C		+	+
7,500-5,000 BP	EURA5	6315 BP	Hungary	Alsónyek-Bátaszék	dryad.8gp06 (aEurA05)	Frantz et al., 2016	A		+	+
7,500-5,000 BP	EURA6	6315 BP	Hungary	Alsónyek-Bátaszék	dryad.8gp06 (aEurA06)	Frantz et al., 2016	C		+	+
7,500-5,000 BP	EURA7	6315 BP	Hungary	Alsónyek-Bátaszék	dryad.8gp06 (aEurA07)	Frantz et al., 2016	C		+	+
7,500-5,000 BP	EURA17	6315 BP	Hungary	Alsónyek-Bátaszék	dryad.8gp06 (aEurA17)	Frantz et al., 2016	C		+	+
7,500-5,000 BP	EURA18	6315 BP	Hungary	Alsónyek-Bátaszék	dryad.8gp06 (aEurA18)	Frantz et al., 2016	C		+	+
7,500-5,000 BP	EURA19	6315 BP	Hungary	Alsónyek-Bátaszék	dryad.8gp06 (aEurA19)	Frantz et al., 2016	C		+	+
5,000-4,000 BP	SOTN01	4900 cal BP	Croatia		SOTN01_CROATIA_4900calBP_SAMEA7321870	Bergström et al., 2020	D		+	+
5,000-4,000 BP	ALPO01	4500 BP	Croatia		ALPO01_Croatia_4500BP_ERR4674851	Bergström et al., 2020	A		+	+
5,000-4,000 BP	NGD	4800 BP	Ireland	Newgrange	dryad.8gp06 (Iri4000)	Frantz et al., 2016	C		+	+
7,500-5,000 BP	BERC1	6093 BP	France	Bercy	JQ315821	Pionnier-Capitan 2010	C		+	+
7,500-5,000 BP	BERC2	6093 BP	France	Bercy	JQ315822	Pionnier-Capitan 2010	C		+	+
7,500-5,000 BP	BERC3	6093 BP	France	Bercy	JQ315823	Pionnier-Capitan 2010	C		+	+
5,000-4,000 BP	BUR1	4349 BP	France	Bury	JQ315831	Pionnier-Capitan 2010	C		+	+
5,000-4,000 BP	BUR2	4349 BP	France	Bury	JQ315832	Pionnier-Capitan 2010	D		+	+
7,500-5,000 BP	CHAT	6200 BP	France	Châtenay-sur -Seine	JQ315833	Pionnier-Capitan 2010	C		+	+
7,500-5,000 BP	CHAL1	6000 BP	France	Chalain-Clairvaux	JQ315834	Pionnier-Capitan 2010	D		+	+
7,500-5,000 BP	CHAL2	6000 BP	France	Chalain-Clairvaux	JQ315835	Pionnier-Capitan 2010	A		+	+
7,500-5,000 BP	NOY1	6200 BP	France	Noyen-sur-Seine	JQ315857	Pionnier-Capitan 2010	C		+	+
7,500-5,000 BP	NOY2	6200 BP	France	Noyen-sur-Seine	JQ315858	Pionnier-Capitan 2010	C		+	+
>7,500 BP	PONT	12701 BP	France	Pont d’Ambon	JQ315861	Pionnier-Capitan 2010	C		+	+
7,500-5,000 BP	STPA1	5750 BP	France	Saint Paul Trois Châteaux	JQ315868	Pionnier-Capitan 2010	C		+	+
7,500-5,000 BP	STPA2	5750 BP	France	Saint Paul Trois Châteaux	JQ315869	Pionnier-Capitan 2010	B		+	+
7,500-5,000 BP	TEV1	7550 BP	France	Teviec	JQ315870	Pionnier-Capitan 2010	C		+	+
7,500-5,000 BP	TEV2	7550 BP	France	Teviec	JQ315871	Pionnier-Capitan 2010	C		+	+
7,500-5,000 BP	VTC1	5850 BP	France	Villeneuve-Tolosane	EU287460	Deguilloux et al., 2009	C		+	+
7,500-5,000 BP	VTC2	5850 BP	France	Villeneuve-Tolosane	EU287461	Deguilloux et al., 2009	C		+	+
7,500-5,000 BP	VTC3	5850 BP	France	Villeneuve-Tolosane	EU287462	Deguilloux et al., 2009	C		+	+
7,500-5,000 BP	HERX1	6570 BP	Germany	Herxheim	JQ315841	Pionnier-Capitan 2010	C		+	+
7,500-5,000 BP	HERX2	6570 BP	Germany	Herxheim	JQ315842	Pionnier-Capitan 2010	C		+	+
7,500-5,000 BP	HERX3	6570 BP	Germany	Herxheim	JQ315843	Pionnier-Capitan 2010	D		+	+
>7,500 BP	ADOG8	12500 BP	Germany	NA	KF661094	Thalmann et al., 2013	C		+	+
>7,500 BP		14700 BP	Germany	NA	KF661093	Thalmann et al., 2013	C		-	+
5,000-4,000 BP	CTC	End Neolithic 4700 BP	Germany	Kirschbaumhöhle	KX379528	Botigué et al., 2017	C		+	+
7,500-5,000 BP	HXH	Early Neolithic 7000 BP	Germany	Herxheim	KX379529	Botigué et al., 2017	C		+	+
>7,500 BP	EURA71	7930 BP	Iran	Tappeh Sang-e-Caxmaq	JQ315872	Pionnier-Capitan 2010	D		+	+
>7,500 BP	EURA72	7930 BP	Iran	Tappeh Sang-e-Caxmaq	JQ315873	Pionnier-Capitan 2010	D		+	+
>7,500 BP	EURA73	7930 BP	Iran	Tappeh Sang-e-Caxmaq	JQ315874	Pionnier-Capitan 2010	D		+	+
>7,500 BP	EURA74	7930 BP	Iran	Tappeh Sang-e-Caxmaq	JQ315875	Pionnier-Capitan 2010	D		+	+
>7,500 BP	EURA75	7930 BP	Iran	Tappeh Sang-e-Caxmaq	JQ315876	Pionnier-Capitan 2010	D		+	+
>7,500 BP	EURA76	7930 BP	Iran	Tappeh Sang-e-Caxmaq	JQ315877	Pionnier-Capitan 2010	D		+	+
>7,500 BP	EURA77	7930 BP	Iran	Tappeh Sang-e-Caxmaq	JQ315878	Pionnier-Capitan 2010	D		+	+
4,000-3,000 BP	EURA61	3050 BP	Iran	Sagz Abad	JQ315862	Pionnier-Capitan 2010	A		+	+
7,500-5,000 BP	ALTYN	5350 BP	Turkmenistan	Altyn Depe	JQ315879	Pionnier-Capitan 2010	A		+	+
5,000-4,000 BP	ULUG1	4700 BP	Turkmenistan	Ulug depe	JQ315881	Pionnier-Capitan 2010	A		+	+
5,000-4,000 BP	ULUG2	4700 BP	Turkmenistan	Ulug depe	JQ315882	Pionnier-Capitan 2010	A		+	+
5,000-4,000 BP	WUD	4700 BP	Turkmenistan	Ulug depe	JQ315880.1	Pionnier-Capitan 2010	B		+	+
>7,500 BP	HAYON	13250 BP	Israel	Hayonim Terrace	JQ315840	Pionnier-Capitan 2010	A		+	+
3,000-2,000 BP	ASHQ01	2300 BP	Israel		ASHQ01_Israel_2300BP_ERR4674853	Bergström et al., 2020	A		+	+
3,000-2,000 BP	ASHQ08	2300 BP	Israel		ASHQ08_Israel_2300BP_ERR4674850	Bergström et al., 2020	A		+	+
3,000-2,000 BP	ASHQ06	2300 BP	Israel		ASHQ06_ Israel_2300BP_ERR4674852	Bergström et al., 2020	A		+	+
3,000-2,000 BP	TGEZ06	2300 BP	Israel		TGEZ06_Israel_2300BP_ERR4674862	Bergström et al., 2020	D		+	+
7,500-5,000 BP	PADKA1	6098 BP	Russia	Pad'Kalashnikova	JQ315863	Pionnier-Capitan 2010	A		+	+
7,500-5,000 BP	PADKA2	6098 BP	Russia	Pad'Kalashnikova	JQ315864	Pionnier-Capitan 2010	A		+	+
7,500-5,000 BP	USTBE1	5904 BP	Russia	Ust'belaya	JQ315865	Pionnier-Capitan 2010	A		+	+
7,500-5,000 BP	USTBE2	5904 BP	Russia	Ust'belaya	JQ315866	Pionnier-Capitan 2010	A		+	+
7,500-5,000 BP	USTBE3	5904 BP	Russia	Ust'belaya	JQ315867	Pionnier-Capitan 2010	A		+	+
4,000-3,000 BP	C5	3800 BP	Russia		C5_Russia_3800BP_ERR4674864	Bergström et al., 2020	A		+	+
7,500-5,000 BP	C26	7000 cal BP	Russia		C26_Russia_7000calBP_ERR4674863	Bergström et al., 2020	A		+	+
7,500-5,000 BP	C27	7400 cal BP	Russia		C27_Russia_7400calBP_ERR4674867	Bergström et al., 2020	C		+	+
>7,500 BP	OL4061	10930 cal BP	Russia		OL4061_Russia_10930calBP_SAMEA7321867	Bergström et al., 2020	A		+	+
7,500-5,000 BP	OL4223	6900 cal BP	Russia		OL4223_Russia_6900calBP_SAMEA7321869	Bergström et al., 2020	A		-	+
>7,500 BP	CAN1	33000 BP	Russia	Razboinichya Cave, Altai Mountains	JX173682.1	Druzhkova et al., 2013	A1		+	+
>7,500 BP	RUSS	33500 BP	Russia		KF661092.1	Thalmann et al., 2013	A1		+	+
5,000-4,000 BP	KORS1	approximately 3300–2500 BCE	Scandinavia	Korsnäs	AY673648.1	Malmström et al., 2005	A		+	+
5,000-4,000 BP	KORS2	approximately 3300–2500 BCE	Scandinavia	Korsnäs	AY673649.1	Malmström et al., 2005	C		+	+
5,000-4,000 BP	KORS3	approximately 3300–2500 BCE	Scandinavia	Korsnäs	AY673650.1	Malmström et al., 2005	A6		+	+
5,000-4,000 BP	KORS4	approximately 3300–2500 BCE	Scandinavia	Korsnäs	AY673651.1	Malmström et al., 2005	A		+	+
5,000-4,000 BP	isolate 6	approximately 3300–2500 BCE	Scandinavia	Jettböle	AY673652.1	Malmström et al., 2005	A1		-	+
5,000-4,000 BP	JETT1	approximately 3300–2500 BCE	Scandinavia	Jettböle	AY673653.1	Malmström et al., 2005	A1		+	+
5,000-4,000 BP	isolate 11	approximately 3300–2500 BCE	Scandinavia	Dafter	AY673654.1	Malmström et al., 2005	A6		-	+
5,000-4,000 BP	BERG1	approximately 3300–2500 BCE	Scandinavia	Bergsgraven	AY673655.1	Malmström et al., 2005	C		+	+
5,000-4,000 BP	AJVI1	approximately 3300–2500 BCE	Scandinavia	Ajvide	AY673656.1	Malmström et al., 2005	C		+	+
5,000-4,000 BP	AJVI2	approximately 3300–2500 BCE	Scandinavia	Ajvide	AY673657.1	Malmström et al., 2005	C		+	+
5,000-4,000 BP	AJVI3	approximately 3300–2500 BCE	Scandinavia	Ajvide	AY673658.1	Malmström et al., 2005	C		+	+
5,000-4,000 BP	AJVI4	approximately 3300–2500 BCE	Scandinavia	Ajvide	AY673659.1	Malmström et al., 2005	A6		+	+
5,000-4,000 BP	AJVI5	approximately 3300–2500 BCE	Scandinavia	Ajvide	AY673660.1	Malmström et al., 2005	C		+	+
5,000-4,000 BP	isolate 18	approximately 3300–2500 BCE	Scandinavia	Ajvide	AY673661.1	Malmström et al., 2005	C		-	+
5,000-4,000 BP	AJVI6	approximately 3300–2500 BCE	Scandinavia	Ajvide	AY673662.1	Malmström et al., 2005	C		+	+
5,000-4,000 BP	AJVI7	approximately 3300–2500 BCE	Scandinavia	Ajvide	AY673663.1	Malmström et al., 2005	C		+	+
5,000-4,000 BP	AJVI8	approximately 3300–2500 BCE	Scandinavia	Ajvide	AY673664.1	Malmström et al., 2005	C		+	+
5,000-4,000 BP	AJVI9	approximately 3300–2500 BCE	Scandinavia	Ajvide	AY673665.1	Malmström et al., 2005	C		+	+
5,000-4,000 BP	AJVI10	approximately 3300–2500 BCE	Scandinavia	Ajvide	AY673666.1	Malmström et al., 2005	C		+	+
5,000-4,000 BP	AJVI11	approximately 3300–2500 BCE	Scandinavia	Ajvide	AY673667.1	Malmström et al., 2005	C		+	+
5,000-4,000 BP	AJVI12	approximately 3300–2500 BCE	Scandinavia	Ajvide	AY673668.1	Malmström et al., 2005	C		+	+
4,000-3,000 BP	C62	3100 cal BP	Sweden		C62_Sweden_3100calBP_ERR4674859	Bergström et al., 2020	A		+	+
5,000-4,000 BP	C88	5000 BP	Sweden		C88_Sweden_5000BP_ERR4674857	Bergström et al., 2020	A		+	+
5,000-4,000 BP	C89	4800 BP	Sweden		C89_Sweden_4800BP_ERR4674865	Bergström et al., 2020	C		+	+
5,000-4,000 BP	C90	4800 BP	Sweden		C90_Sweden_4800BP_ERR4674854	Bergström et al., 2020	C		+	+
5,000-4,000 BP	C94	4000 cal BP	Sweden		C94_Sweden_4000calBP_ERR4674861	Bergström et al., 2020	C		+	+
7,500-5,000 BP	NARV1	6372 BP	Estonia	Narva	JQ315853	Pionnier-Capitan 2010	C		+	+
7,500-5,000 BP	NARV2	6372 BP	Estonia	Narva	JQ315854	Pionnier-Capitan 2010	C		+	+
7,500-5,000 BP	NARV3	6372 BP	Estonia	Narva	JQ315855	Pionnier-Capitan 2010	C		+	+
7,500-5,000 BP	NARV4	6372 BP	Estonia	Narva	JQ315856	Pionnier-Capitan 2010	C		+	+
0 BP	A1a	modern	Iran		EU789735.1	Pang et al., 2009	A1		+
0 BP	A1b	modern	USA		EU408304.1	Webb and Allard, 2009	A1		+
0 BP	A5	modern	China		EU789668.1	Pang et al., 2009	A5		+
0 BP	A2a	modern	China		HM048871.1	Duleba et al., 2015	A2		+
0 BP	A2b	modern	China		EU789680.1	Pang et al., 2009	A2		+
0 BP	A3a	modern	China		EU789676.1	Pang et al., 2009	A3		+
0 BP	A3b	modern	China		EU789692.1	Pang et al., 2009	A3		+
0 BP	A4	modern	Japan		EU789755.1	Pang et al., 2009	A4		+
0 BP	A6	modern	USA		EU408300.1	Webb et al., 2009	A6		+
0 BP	ISOB11	modern	China		AF531732.1	Savolainen et al., 2002	B		+
0 BP	B11	modern	USA		KU290728.1	Strakova et al., 2016	B1		+
0 BP	B12	modern	USA		EU408301.1	Webb and Allard, 2009	B1		+
0 BP	B13	modern	USA		EU408268.1	Webb and Allard, 2009	B1		+
0 BP	B21	modern	China		EU789641.1	Pang et al., 2009	B2		+
0 BP	B22	modern	China		EU789648.1	Pang et al., 2009	B2		+
0 BP	B23	modern	India		KU290619.1	Strakova et al., 2016	B2		+
0 BP	C11	modern	China		EU789661.1	Pang et al., 2009	C1		+
0 BP	C12	modern	China		EU789753.1	Pang et al., 2009	C1		+
0 BP	C13	modern	China		EU789660.1	Pang et al., 2009	C1		+
0 BP	C14	modern	China		EU789750.1	Pang et al., 2009	C1		+
0 BP	C21	modern	Central Europe		KX379528	Duleba et al., 2015	C2		+
0 BP	C22	modern	Central Europe		KX379529	Duleba et al., 2015	C2		+
0 BP	D11	modern	Turkey		EU789654.1	Pang et al., 2009	D1		+
0 BP	D12	modern	USA		JF342859.1	Imes et al., 2012	D1		+
0 BP	D21	modern	USA		EU408288.1	Webb and Allard, 2009	D2		+
0 BP	D22	modern	Scandinavia		DQ480492.1	Björnerfeldt et al., 2006	D2		+
0 BP	BerM1	modern	Switzerland	Bernese Mountain Dog1	AB055013.1	unpublished	A		+
0 BP	BerM2	modern	Switzerland	Bernese Mountain Dog	KF002303.1	Angleby et al., 2014	A2		+
0 BP	BerM3	modern	Switzerland	Bernese Mountain Dog	JF342878.1	Imes et al., 2012	A2		+
0 BP	StBer2	modern	Switzerland	Saint Bernard isolate 2	AY656749.1	Duleba et al., 2015	A1		+
0 BP	StBer1	modern	Switzerland	Saint Bernard isolate 1	AY656743.1	Duleba et al., 2015	B1		+
0 BP	StBer3	modern	Switzerland	Saint Bernard	MZ042315.1	Scheible et al., 2021	A		+
0 BP	StBer4	modern	Switzerland	Saint Bernard	JF342830.1	Imes et al., 2012	A		+
0 BP	BulSh	modern	Bulgaria	Bulgarian shepherd	MG920359	Marinov et al., 2018	A		+

## Sheet: MJN_Roman and modern
Roman and modern samples
Positions according reference Sequence NC_002008.4:
15572-15653 (82 bp)
Number	Age	Region	Country	Sample ID	Haplogroup/	Haplogroup A: shared haplotypes
					Sub-Haplogroup	RS-a1	RS-a2	RS-a3	RS-a4	RS-a5	LYEP60	KPAN15	TAKY25	ISO32	A2A	A2B	A3A	A3B	A4
N=11	Roman	Switzerland	Switzerland	HAL1	A	x
	Roman	Switzerland	Switzerland	HAU5	A	x
	Roman	Switzerland	Switzerland	HAL10/HAL16	A		x
	Roman	Switzerland	Switzerland	HAL13	A		x
	Roman	Switzerland	Switzerland	HAU6	A		x
	Roman	Switzerland	Switzerland	HAL2	A			x
	Roman	Switzerland	Switzerland	HAL8	A			x
	Roman	Switzerland	Switzerland	HAU3	A			x
	Roman	Switzerland	Switzerland	HAL4	A				x
	Roman	Switzerland	Switzerland	HAU9	A				x
	Roman	Switzerland	Switzerland	HAU7	A					x
N=12	Roman	Iberia/Morocco	Portugal	LYEP61	A	x
	Roman	Iberia/Morocco	Portugal	LYEP59	A	x
	Roman	Iberia/Morocco	Spain	SEP19	A		x
	Roman	Iberia/Morocco	Spain	SEP18	A		x
	Roman	Iberia/Morocco	Spain	SEP14	A		x
	Roman	Iberia/Morocco	Spain	SEP13	A		x
	Roman	Iberia/Morocco	Spain	SEP21	A				x
	Roman	Iberia/Morocco	Spain	SEP17	A				x
	Roman	Iberia/Morocco	Spain	SEP16	A				x
	Roman	Iberia/Morocco	Spain	SEP15	A				x
	Roman	Iberia/Morocco	Morocco	LYEP57	A				x
	Roman	Iberia/Morocco	Portugal	LYEP60	A						x
N=2	Roman	Bulgaria	Bulgaria	KPAN15	A							x
	Roman	Bulgaria	Bulgaria	TAKY25	A								x
N=16	modern	worldwide	worldwide	A1A	A1				x
	modern	worldwide	worldwide	A1B	A1	x
	modern	worldwide	worldwide	A5	A5		x
	modern	worldwide	worldwide	A2A	A2										x
	modern	worldwide	worldwide	A2B	A2											x
	modern	worldwide	worldwide	A3A	A3												x
	modern	worldwide	worldwide	A3B	A3													x
	modern	worldwide	worldwide	A4	A4														x
	modern	worldwide	worldwide	A6	A6				x
	modern	worldwide	worldwide	BulSh	A			x
	modern	Switzerland	Switzerland	BerM1	A			x
	modern	Switzerland	Switzerland	BerM2	A2		x
	modern	Switzerland	Switzerland	BerM3	A		x
	modern	Switzerland	Switzerland	StBer2	A1			x
	modern	Switzerland	Switzerland	StBer3	A	x
	modern	Switzerland	Switzerland	StBer4	A			x
Total N=41
																																							A3B	A4	A6	LYEP60
Number	Age	Region	Country	Sample ID	Haplogroup/	Haplogroup B: shared haplotypes																																			RS-a4
					Sub-Haplogroup	RS-b1	CHAR24	ISOB11	B11	B13	B21	B22	B23
N=2	Roman	Switzerland	Switzerland	HAL12	B	x
	Roman	Switzerland	Switzerland	HAU8	B	x
N=1	Roman	Bulgaria	Bulgaria	CHAR24	B		x
N=8	modern	worldwide	worldwide	ISOB11	B			x
	modern	worldwide	worldwide	B11	B1				x
	modern	worldwide	worldwide	B12	B1	x
	modern	worldwide	worldwide	B13	B1					x
	modern	worldwide	worldwide	B21	B2						x
	modern	worldwide	worldwide	B22	B2							x
	modern	worldwide	worldwide	B23	B2								x
	modern	worldwide	Switzerland	StBer1	B1	x
Total N=11
Number	Age	Region	Country	Sample ID	Haplogroup/	Haplogroup C: shared haplotypes
					Sub-Haplogroup	RS-c1	C12	C13	C22
N=8	Roman	Switzerland	Switzerland	HAL5	C	x
	Roman	Switzerland	Switzerland	HAL11	C	x
	Roman	Switzerland	Switzerland	HAL14	C	x
	Roman	Switzerland	Switzerland	HAL15	C	x
	Roman	Switzerland	Switzerland	HAU1	C	x
	Roman	Switzerland	Switzerland	HAU4	C	x
	Roman	Switzerland	Switzerland	HAU10	C	x
	Roman	Switzerland	Switzerland	HAV2	C	x
N=6	modern	worldwide	worldwide	C11	C1	x
	modern	worldwide	worldwide	C12	C1		x
	modern	worldwide	worldwide	C13	C1			x
	modern	worldwide	worldwide	C14	C1	x
	modern	worldwide	worldwide	C21	C2	x
	modern	worldwide	worldwide	C22	C2				x
Total N=14
Number	Age	Region	Country	Sample ID	Haplogroup/	Haplogroup D: shared haplotypes
					Sub-Haplogroup	RS-d1	D12	D21	D22	DYANZ23
N=5	Roman	Switzerland	Switzerland	HAL3	D	x
	Roman	Switzerland	Switzerland	HAL6	D	x
	Roman	Switzerland	Switzerland	HAL7	D	x
	Roman	Switzerland	Switzerland	HAU11	D	x
N=3	Roman	Iberia	Spain	SEP23	D	x
	Roman	Iberia	Spain	SEP22	D	x
	Roman	Iberia	Spain	SEP20	D	x
N=1	Roman	Bulgaria	Bulgaria	DYANZ23	D					x
N=4	modern	worldwide	worldwide	D11	D1	x
	modern	worldwide	worldwide	D12	D1		x
	modern	worldwide	worldwide	D21	D2			x
	modern	worldwide	worldwide	D22	D2				x
Total N=13

## Sheet: MJN_haplogroup_A
Haplogroup A; pre-Roman + Roman + modern samples
Positions according reference Sequence NC_002008.4:
15610-15653 (44 bp)
Number	Time horizon/Timeframe	Age	Region	Country	Sample ID	Haplogroup/	Haplogroup A: shared haplotypes
						Sub-Haplogroup	Rs-a1	Rs-a2	Rs-a3	Rs-a4	Rsa5	SWZ2 TH11	LYEP22	LYEP16	TAKY25	FA5	EURA61	PADKA2	DOLN2	RUSS	C27	A2A	A3A	A3B	A4
N=11	2,000 BP	Roman	Switzerland	Switzerland	HAL1	A	x
	2,000 BP	Roman	Switzerland	Switzerland	HAL2	A			x
	2,000 BP	Roman	Switzerland	Switzerland	HAL4	A				x
	2,000 BP	Roman	Switzerland	Switzerland	HAL8	A			x
	2,000 BP	Roman	Switzerland	Switzerland	HAL16/HAL10	A		x
	2,000 BP	Roman	Switzerland	Switzerland	HAL13	A		x
	2,000 BP	Roman	Switzerland	Switzerland	HAU3	A			x
	2,000 BP	Roman	Switzerland	Switzerland	HAU5	A	x
	2,000 BP	Roman	Switzerland	Switzerland	HAU6	A		x
	2,000 BP	Roman	Switzerland	Switzerland	HAU7	A					x
	2,000 BP	Roman	Switzerland	Switzerland	HAU9	A				x
N=1	>7,500 BP	Paleolithic	Switzerland	Switzerland	SWZ2 TH11	A						x
N=12	2,000 BP	Roman	Iberia/Morocco	Spain	SEP21	A				x
	2,000 BP	Roman	Iberia/Morocco	Spain	SEP19	A		x
	2,000 BP	Roman	Iberia/Morocco	Spain	SEP18	A		x
	2,000 BP	Roman	Iberia/Morocco	Spain	SEP17	A				x
	2,000 BP	Roman	Iberia/Morocco	Spain	SEP16	A				x
	2,000 BP	Roman	Iberia/Morocco	Spain	SEP15	A				x
	2,000 BP	Roman	Iberia/Morocco	Spain	SEP14	A		x
	2,000 BP	Roman	Iberia/Morocco	Spain	SEP13	A		x
	2,000 BP	Roman	Iberia/Morocco	Portugal	LYEP61	A	x
	2,000 BP	Roman	Iberia/Morocco	Portugal	LYEP60	A				x
	2,000 BP	Roman	Iberia/Morocco	Portugal	LYEP59	A	x
	2,000 BP	Roman	Iberia/Morocco	Morocco	LYEP57	A				x
N=16	5,000-4,000 BP	Chalcolithic	Iberia/Morocco	Portugal	LYEP72	A		x
	5,000-4,000 BP	Chalcolithic	Iberia/Morocco	Portugal	LYEP22	A							x
	5,000-4,000 BP	Chalcolithic	Iberia/Morocco	Portugal	LYEP17	A				x
	5,000-4,000 BP	Chalcolithic	Iberia/Morocco	Portugal	LYEP16	A								x
	5,000-4,000 BP	Chalcolithic	Iberia/Morocco	Portugal	LYEP14	A				x
	5,000-4,000 BP	Chalcolithic	Iberia/Morocco	Portugal	LYEP12	A				x
	5,000-4,000 BP	Chalcolithic	Iberia/Morocco	Portugal	LYEP11	A							x
	5,000-4,000 BP	Chalcolithic	Iberia/Morocco	Portugal	LYEP9	A	x
	5,000-4,000 BP	Chalcolithic	Iberia/Morocco	Portugal	LYEP7	A				x
	7,500-5,000 BP	Late Neolithic	Iberia/Morocco	Portugal	LYEP5	A				x
	7,500-5,000 BP	Late Neolithic	Iberia/Morocco	Portugal	LYEP28	A				x
	>7,500 BP	Late Mesolithic	Iberia/Morocco	Portugal	LYEP68B	A				x
	>7,500 BP	Late Mesolithic	Iberia/Morocco	Portugal	SEP002	A				x
	>7,500 BP	Late Mesolithic	Iberia/Morocco	Portugal	LYEP3	A				x
	>7,500 BP	Late Mesolithic	Iberia/Morocco	Portugal	LYEP75	A				x
	>7,500 BP	Late Mesolithic	Iberia/Morocco	Portugal	LYEP74	A				x
N=2	2,000 BP	Roman	Bulgaria	Bulgaria	TAKY25	A									x
	2,000 BP	Roman	Bulgaria	Bulgaria	KPAN15	A								x
N=9	7,500-5,000 BP	Late Bronze Age (6000-5000 BP)	Bulgaria	Bulgaria	BAL16	A				x
	7,500-5,000 BP	Early Bronze Age (6000-5000 BP)	Bulgaria	Bulgaria	URDO14	A				x
	7,500-5,000 BP	Early Chalcolithic (6950-6500 BP)	Bulgaria	Bulgaria	SULPO9	A		x
	7,500-5,000 BP	Early Chalcolithic (6950-6500 BP)	Bulgaria	Bulgaria	OKGL10	A	x
	7,500-5,000 BP	Late Chalcolithic (6500-6000 BP)	Bulgaria	Bulgaria	DOLN2	A													x
	7,500-5,000 BP	Late Neolithic (7200-6600 BP)	Bulgaria	Bulgaria	TOPRO7	A		x
	7,500-5,000 BP	Late Neolithic (7200-6600 BP)	Bulgaria	Bulgaria	TOPRO1	A				x
	>7,500 BP	Ealry Neolithic (8500-8000 BP)	Bulgaria	Bulgaria	OHOD19	A				x
	>7,500 BP	Early Neolithic (8500-7500 BP)	Bulgaria	Bulgaria	MPGRA13	A				x
N=9	4,000-3,000 BP	Bronze Age ≈3290-3120 BP	Italy	Italy	FA7	A		x
	4,000-3,000 BP	Bronze Age ≈3290-3120 BP	Italy	Italy	FA5	A										x
	4,000-3,000 BP	Bronze Age ≈3580-3380 BP	Italy	Italy	ORD14	A		x
	4,000-3,000 BP	Bronze Age ≈3600-3290/80 BP	Italy	Italy	ORD20	A		x
	4,000-3,000 BP	Bronze Age ≈3600-3290/80 BP	Italy	Italy	ORD3	A		x
	5,000-4,000 BP	4110± 40 BP	Italy	Italy	PIC5	A								x
	>7,500 BP	9670± 40 BP	Italy	Italy	PIC3	A				x
	>7,500 BP	22285-17869 BP	Italy	Italy	OWW4	A	x
	>7,500 BP	24700 BP	Italy	Italy	OWW9	A	x
N=1	7,500-5,000 BP	6000 BP	Central Western Europe	France	CHAL2	A							x
N=2	5,000-4,000 BP	4500 BP	Southeast Europe	Croatia	ALPO01	A		x
	7,500-5,000 BP	6315 BP	Southeast Europe	Hungary	EURA5	A		x
N=8	4,000-3,000 BP	3050 BP	Southwest and Central Asia	Iran	EURA61	A											x
	5,000-4,000 BP	4700 BP	Southwest and Central Asia	Turkmenistan	ULUG1	A		x
	5,000-4,000 BP	4700 BP	Southwest and Central Asia	Turkmenistan	ULUG2	A		x
	7,500-5,000 BP	5350 BP	Southwest and Central Asia	Turkmenistan	ALTYN	A		x
	>7,500 BP	13250 BP	Southwest and Central Asia	Israel	HAYON	A								x
	3,000-2,000 BP	2300 BP	Southwest and Central Asia	Israel	ASHQ01	A		x
	3,000-2,000 BP	2300 BP	Southwest and Central Asia	Israel	ASHQ08	A		x
	3,000-2,000 BP	2300 BP	Southwest and Central Asia	Israel	ASHQ06	A		x
N=17	4,000-3,000 BP	3100 cal BP	Western Northern Europe/Russia	Sweden	C62	A		x
	5,000-4,000 BP	approximately 3300–2500 BCE	Western Northern Europe/Russia	Scandinavia	KORS1	A		x
	5,000-4,000 BP	approximately 3300–2500 BCE	Western Northern Europe/Russia	Scandinavia	KORS3	A6				x
	5,000-4,000 BP	approximately 3300–2500 BCE	Western Northern Europe/Russia	Scandinavia	KORS4	A		x
	5,000-4,000 BP	approximately 3300–2500 BCE	Western Northern Europe/Russia	Scandinavia	JETT1	A1	x
	5,000-4,000 BP	approximately 3300–2500 BCE	Western Northern Europe/Russia	Scandinavia	AJVI4	A6				x
	7,500-5,000 BP	5000 BP	Western Northern Europe/Russia	Sweden	C88	A	x
	4,000-3,000 BP	3800 BP	Western Northern Europe/Russia	Russia	C5	A											x
	7,500-5,000 BP	5904 BP	Western Northern Europe/Russia	Russia	USTBE1	A		x
	7,500-5,000 BP	5904 BP	Western Northern Europe/Russia	Russia	USTBE2	A		x
	7,500-5,000 BP	5904 BP	Western Northern Europe/Russia	Russia	USTBE3	A		x
	7,500-5,000 BP	6098 BP	Western Northern Europe/Russia	Russia	PADKA1	A		x
	7,500-5,000 BP	6098 BP	Western Northern Europe/Russia	Russia	PADKA2	A												x
	7,500-5,000 BP	7000 cal BP	Western Northern Europe/Russia	Russia	C26	A		x													x
	>7,500 BP	10930 cal BP	Western Northern Europe/Russia	Russia	OL4061	A		x
	>7,500 BP	33000 BP	Western Northern Europe/Russia	Russia	CAN1	A1				x
	>7,500 BP	33500 BP	Western Northern Europe/Russia	Russia	RUSS	A1														x
N=16	0	modern	worldwide	worldwide	A1a	A1				x
	0	modern	worldwide	worldwide	A1b	A1	x
	0	modern	worldwide	worldwide	A5	A5		x
	0	modern	worldwide	worldwide	A2A	A2																x
	0	modern	worldwide	worldwide	A2B	A2													x
	0	modern	worldwide	worldwide	A3A	A3																	x
	0	modern	worldwide	worldwide	A3B	A3																		x
	0	modern	worldwide	worldwide	A4	A4																			x
	0	modern	worldwide	worldwide	A6	A6				x
	0	modern	worldwide	worldwide	BulSH	A			x
	0	modern	Switzerland	Switzerland	BerM1	A			x
	0	modern	Switzerland	Switzerland	BerM2	A2		x
	0	modern	Switzerland	Switzerland	BerM3	A		x
	0	modern	Switzerland	Switzerland	StBer2	A1			x
	0	modern	Switzerland	Switzerland	StBer3	A	x
	0	modern	Switzerland	Switzerland	StBer4	A			x
Total N=104

## Sheet: MJN_haplogroup_B
Haplogroup B; pre-Roman + Roman + modern samples
Positions according reference Sequence NC_002008.4:
15610-15653 (44 bp)
Number	Time horizon/Timeframe	Age	Region	Country	Sample ID	Haplogroup/	Haplogroup B: shared haplotypes
						Sub-Haplogroup	RS-b1	CHAR24	BURG22	ISOB11	B11	B22	B23
N=2	2,000 BP	roman	Switzerland	Switzerland	HAL12	B	x
	2,000 BP	roman	Switzerland	Switzerland	HAU8	B	x
N=1	2,000 BP	roman	Bulgaria	Bulgaria	CHAR24	B		x
N=3	7,500-5,000 BP	Late Chalcolithic (6500-6000 BP)	Bulgaria	Bulgaria	DOLN8	B	x
	7,500-5,000 BP	Early Chalcolithic (6950-6500 BP)	Bulgaria	Bulgaria	BURG22	B			x
	>7,500 BP	Early Neolithic (8500-7500 BP)	Bulgaria	Bulgaria	SLAT11	B	x
N=1	>7,500 BP	9670± 40 BP	Italy	Italy	PIC2	B	x
N=1	7,500-5,000 BP	5750 BP	Central Western Europe	France	STPA2	B	x
N=1	5,000-4,000 BP	4700 BP	Southwest and Central Asia	Turkmenistan	WUD	B	x
N=8	0	modern		worldwide	ISOB11	B				x
	0	modern		worldwide	B11	B1					x
	0	modern		worldwide	B12	B1	x
	0	modern		worldwide	B13	B1	x
	0	modern		worldwide	B21	B2			x
	0	modern		worldwide	B22	B2						x
	0	modern		worldwide	B23	B2							x
	0	modern		Switzerland	StBer1	B1	x
Total N=17

## Sheet: MJN_haplogroup_C
Haplogroup C; pre-Roman + Roman + modern samples
Positions according reference Sequence NC_002008.4:
15610-15653 (44 bp)
Number	Time horizon/Timeframe	Age	Region	Country	Sample ID	Haplogroup/	Haplogroup C: shared haplotypes
						Sub-Haplogroup	RS-c1	LYEP50	FA8	IPC8	B3150	ICOA2	CUINA	NOY1	HERX2	BERG1	AJVI7	AJVI11	C27	VTC1	C12
N=8	2,000 BP	roman	Switzerland	Switzerland	HAL5	C	x
	2,000 BP	roman	Switzerland	Switzerland	HAL11	C	x
	2,000 BP	roman	Switzerland	Switzerland	HAL14	C	x
	2,000 BP	roman	Switzerland	Switzerland	HAL15	C	x
	2,000 BP	roman	Switzerland	Switzerland	HAU1	C	x
	2,000 BP	roman	Switzerland	Switzerland	HAU4	C	x
	2,000 BP	roman	Switzerland	Switzerland	HAU10	C	x
	2,000 BP	roman	Switzerland	Switzerland	HAV2	C	x
N=4	7,500-5,000 BP	neolithic	Switzerland	Switzerland	TWN1	C	x
	7,500-5,000 BP	neolithic	Switzerland	Switzerland	TWN2	C	x
	7,500-5,000 BP	neolithic	Switzerland	Switzerland	TWN3	C	x
	>7,500 BP	paleolithic	Switzerland	Switzerland	TU11	C	x
N=10	5,000-4,000 BP	Chalcolithic	Iberia	Spain	LYEP54	C	x
	5,000-4,000 BP	Chalcolithic	Iberia	Spain	LYEP53	C	x
	5,000-4,000 BP	Chalcolithic	Iberia	Spain	LYEP51	C	x
	5,000-4,000 BP	Chalcolithic	Iberia	Spain	LYEP50	C		x
	5,000-4,000 BP	Chalcolithic	Iberia	Portugal	LYEP23	C	x
	5,000-4,000 BP	Chalcolithic	Iberia	Portugal	LYEP20	C	x
	5,000-4,000 BP	Chalcolithic	Iberia	Portugal	LYEP15	C	x
	5,000-4,000 BP	Chalcolithic	Iberia	Portugal	LYEP13	C	x
	5,000-4,000 BP	Chalcolithic	Iberia	Portugal	LYEP8	C	x
	>7,500 BP	Late Mesolithic	Iberia	Portugal	LYEP68A	C	x
N=7	4,000-3,000 BP	Bronze Age ≈3600-3120 BP	Italy	Italy	ORD7	C	x
	4,000-3,000 BP	Bronze Age ≈3290-3120 BP	Italy	Italy	FA8	C			x
	5,000-4,000 BP	Chalcolithic to Bronze Age ≈4750-3600 BP	Italy	Italy	IPC8	C				x
	5,000-4,000 BP	Chalcolithic to Bronze Age ≈4750-3600 BP	Italy	Italy	IPC1	C				x
	4,000-3,000 BP	3040± 40 BP	Italy	Italy	PIC4	C	x
	>7,500 BP	14372–13759 BP	Italy	Italy	B3150	C					x
	>7,500 BP	14670± 130 BP	Italy	Italy	PIC1	C	x
N=15	7,500-5,000 BP	6315 BP	Southeast Europe	Hungary	EURA1	C	x
	7,500-5,000 BP	6315 BP	Southeast Europe	Hungary	EURA2	C	x
	7,500-5,000 BP	6315 BP	Southeast Europe	Hungary	EURA4	C	x
	7,500-5,000 BP	6315 BP	Southeast Europe	Hungary	EURA6	C	x
	7,500-5,000 BP	6315 BP	Southeast Europe	Hungary	EURA7	C	x
	7,500-5,000 BP	6315 BP	Southeast Europe	Hungary	EURA17	C						x
	7,500-5,000 BP	6315 BP	Southeast Europe	Hungary	EURA18	C	x
	7,500-5,000 BP	6315 BP	Southeast Europe	Hungary	EURA19	C	x
	7,500-5,000 BP	7379 BP	Southeast Europe	Romania	ISAC2	C						x
	>7,500 BP	8921 BP	Southeast Europe	Romania	OSTRC	C	x
	>7,500 BP	9197 BP	Southeast Europe	Romania	ICOA1	C	x
	>7,500 BP	9197 BP	Southeast Europe	Romania	ICOA2	C						x
	>7,500 BP	9197 BP	Southeast Europe	Romania	ICOA3	C	x
	>7,500 BP	9197 BP	Southeast Europe	Romania	ICOA4	C	x
	>7,500 BP	13229 BP	Southeast Europe	Romania	CUINA	C							x
N=20	5,000-4,000 BP	4349 BP	Central Western Europe	France	BUR1	C	x
	7,500-5,000 BP	5750 BP	Central Western Europe	France	STPA1	C	x
	7,500-5,000 BP	5850 BP	Central Western Europe	France	VTC1	C														x
	7,500-5,000 BP	5850 BP	Central Western Europe	France	VTC2	C	x
	7,500-5,000 BP	5850 BP	Central Western Europe	France	VTC3	C	x
	7,500-5,000 BP	6093 BP	Central Western Europe	France	BERC1	C	x
	7,500-5,000 BP	6093 BP	Central Western Europe	France	BERC2	C	x
	7,500-5,000 BP	6093 BP	Central Western Europe	France	BERC3	C	x
	7,500-5,000 BP	6200 BP	Central Western Europe	France	CHAT	C	x
	7,500-5,000 BP	6200 BP	Central Western Europe	France	NOY1	C								x
	7,500-5,000 BP	6200 BP	Central Western Europe	France	NOY2	C	x
	7,500-5,000 BP	7550 BP	Central Western Europe	France	TEV1	C	x
	7,500-5,000 BP	7550 BP	Central Western Europe	France	TEV2	C	x
	>7,500 BP	12701 BP	Central Western Europe	France	PONT	C	x
	5,000-4,000 BP	End Neolithic 4700 BP	Central Western Europe	Germany	CTC	C	x
	7,500-5,000 BP	6570 BP	Central Western Europe	Germany	HERX1	C	x
	7,500-5,000 BP	6570 BP	Central Western Europe	Germany	HERX2	C									x
	7,500-5,000 BP	Early Neolithic 7000 BP	Central Western Europe	Germany	HXH	C		x
	>7,500 BP	12500 BP	Central Western Europe	Germany	ADOG8	C	x
	7,500-5,000 BP	4800 BP	Central Western Europe	Ireland	NGD	C	x
N=21	5,000-4,000 BP	approximately 3300–2500 BCE	Western Northern Europe/Russia	Scandinavia	KORS2	C						x
	5,000-4,000 BP	approximately 3300–2500 BCE	Western Northern Europe/Russia	Scandinavia	BERG1	C										x
	5,000-4,000 BP	approximately 3300–2500 BCE	Western Northern Europe/Russia	Scandinavia	AJVI1	C	x
	5,000-4,000 BP	approximately 3300–2500 BCE	Western Northern Europe/Russia	Scandinavia	AJVI2	C	x
	5,000-4,000 BP	approximately 3300–2500 BCE	Western Northern Europe/Russia	Scandinavia	AJVI3	C	x
	5,000-4,000 BP	approximately 3300–2500 BCE	Western Northern Europe/Russia	Scandinavia	AJVI5	C	x
	5,000-4,000 BP	approximately 3300–2500 BCE	Western Northern Europe/Russia	Scandinavia	AJVI6	C	x
	5,000-4,000 BP	approximately 3300–2500 BCE	Western Northern Europe/Russia	Scandinavia	AJVI7	C											x
	5,000-4,000 BP	approximately 3300–2500 BCE	Western Northern Europe/Russia	Scandinavia	AJVI8	C	x
	5,000-4,000 BP	approximately 3300–2500 BCE	Western Northern Europe/Russia	Scandinavia	AJVI9	C	x
	5,000-4,000 BP	approximately 3300–2500 BCE	Western Northern Europe/Russia	Scandinavia	AJVI10	C	x
	5,000-4,000 BP	approximately 3300–2500 BCE	Western Northern Europe/Russia	Scandinavia	AJVI11	C												x
	5,000-4,000 BP	approximately 3300–2500 BCE	Western Northern Europe/Russia	Scandinavia	AJVI12	C	x
	5,000-4,000 BP	4000calBP	Western Northern Europe/Russia	Sweden	C94	C	x
	5,000-4,000 BP	4800BP	Western Northern Europe/Russia	Sweden	C89	C	x
	5,000-4,000 BP	4800BP	Western Northern Europe/Russia	Sweden	C90	C	x
	7,500-5,000 BP	6372 BP	Western Northern Europe/Russia	Estonia	NARV1	C						x
	7,500-5,000 BP	6372 BP	Western Northern Europe/Russia	Estonia	NARV2	C	x
	7,500-5,000 BP	6372 BP	Western Northern Europe/Russia	Estonia	NARV3	C						x
	7,500-5,000 BP	6372 BP	Western Northern Europe/Russia	Estonia	NARV4	C						x
	7,500-5,000 BP	7400calBP	Western Northern Europe/Russia	Russia	C27	C													x
N=6	0	modern		worldwide	C11	C1	x
	0	modern		worldwide	C12	C1															x
	0	modern		worldwide	C13	C1						x
	0	modern		worldwide	C14	C1	x
	0	modern		worldwide	C21	C2	x
	0	modern		worldwide	C22	C2		x
Total N= 91

## Sheet: MJN_haplogroup_D
Haplogroup D; pre-Roman + Roman + modern samples
Positions according reference Sequence NC_002008.4:
15610-15653 (44 bp)
Number	Time horizon/Timeframe	Age	Region	Country	Sample ID	Haplogroup/	Haplogroup D: shared haplotypes
						Sub-Haplogroup	RS-d1	TWN4	TWN5	SWZ1 TH7	HARS1	ISAC1	CHAL1	D12	D21	D22
N=4	2,000 BP	roman	Swizerland	Switzerland	HAL3	D	x
	2,000 BP	roman	Swizerland	Switzerland	HAL6	D	x
	2,000 BP	roman	Swizerland	Switzerland	HAL7	D	x
	2,000 BP	roman	Swizerland	Switzerland	HAU11	D	x
N=2	7,500-5,000 BP	neolithic	Swizerland	Switzerland	TWN4	D		x
	7,500-5,000 BP	neolithic	Swizerland	Switzerland	TWN5	D			x
N=1	>7,500 BP	paleolithic	Swizerland	Switzerland	SWZ1 TH7	D				x
N=3	2,000 BP	roman	Iberia	Spain	SEP23	D	x
	2,000 BP	roman	Iberia	Spain	SEP22	D	x
	2,000 BP	roman	Iberia	Spain	SEP20	D	x
N=1	2,000 BP	roman	Bulgaria	Bulgaria	DYANZ23	D	x
N=1	5,000-4,000 BP	Chalcolithic to Bronze Age ≈4750-3600 BP	Italy	Italy	IPC6	D		x
N=17	7,500-5,000 BP	6315 BP	Southeast Europe	Hungary	EURA3	D			x
	7,500-5,000 BP	6200 BP	Southeast Europe	Romania	HARS1	D					x
	7,500-5,000 BP	6200 BP	Southeast Europe	Romania	HARS2	D	x
	7,500-5,000 BP	6200 BP	Southeast Europe	Romania	HARS3	D	x
	7,500-5,000 BP	6200 BP	Southeast Europe	Romania	HARS4	D			x
	7,500-5,000 BP	6700 BP	Southeast Europe	Romania	SILIS	D			x
	7,500-5,000 BP	Neolithic 6736 BP	Southeast Europe	Romania	BORD1	D	x
	7,500-5,000 BP	Neolithic 6736 BP	Southeast Europe	Romania	BORD2	D	x
	7,500-5,000 BP	Neolithic 6736 BP	Southeast Europe	Romania	BORD3	D	x
	7,500-5,000 BP	Neolithic 6736 BP	Southeast Europe	Romania	BORD4	D	x
	7,500-5,000 BP	Neolithic 6736 BP	Southeast Europe	Romania	BORD5	D	x
	7,500-5,000 BP	Neolithic 6736 BP	Southeast Europe	Romania	BORD6	D	x
	7,500-5,000 BP	Neolithic 6736 BP	Southeast Europe	Romania	BORD7	D	x
	7,500-5,000 BP	7379 BP	Southeast Europe	Romania	ISAC1	D						x
	5,000-4,000 BP	4800 BP	Southeast Europe	Ukraine	LUKAV	D			x
	5,000-4,000 BP	4800 BP	Southeast Europe	Moldova	SOLON	D	x
	5,000-4,000 BP	4900 cal BP	Southeast Europe	Croatia	SOTN01	D			x
N=3	5,000-4,000 BP	4349 BP	Central Western Europe	France	BUR2	D			x
	7,500-5,000 BP	6000 BP	Central Western Europe	France	CHAL1	D							x
	7,500-5,000 BP	6570 BP	Central Western Europe	Germany	HERX3	D			x
N=8	>7,500 BP	7930 BP	Southwest and Central Asia	Iran	EURA71	D			x
	>7,500 BP	7930 BP	Southwest and Central Asia	Iran	EURA72	D			x
	>7,500 BP	7930 BP	Southwest and Central Asia	Iran	EURA73	D			x
	>7,500 BP	7930 BP	Southwest and Central Asia	Iran	EURA74	D			x
	>7,500 BP	7930 BP	Southwest and Central Asia	Iran	EURA75	D			x
	>7,500 BP	7930 BP	Southwest and Central Asia	Iran	EURA76	D			x
	>7,500 BP	7930 BP	Southwest and Central Asia	Iran	EURA77	D			x
	3,000-2000 BP	2300BP	Southwest and Central Asia	Israel	TGEZ06	D	x
N=4	0	modern		worldwide	D11	D1	x
	0	modern		worldwide	D12	D1								x
	0	modern		worldwide	D21	D2									x
	0	modern		worldwide	D22	D2										x
Total N=44
