# Supplementary material for: A melting pot of Roman dogs north of the Alps with high phenotypic and genetic diversity and similar diets
Source: Sci Rep. 2023 Oct 13;13:17389. doi: 10.1038/s41598-023-44060-3 (PMC10575936; doi:10.1038/s41598-023-44060-3)
Supplement: Supplementary file 4 — Supplementary Information 4. [file 41598_2023_44060_MOESM4_ESM.xlsx]

## Sheet: Table S6
Table S6. List of sequences used for maximum likelyhood tree construction
Identifier	Reference	time
KM061540.1	Duleba et al. 2015	modern
KM061544.1	Duleba et al. 2015	modern
KM061530.1	Duleba et al. 2015	modern
KM061531.1	Duleba et al. 2015	modern
KM061532.1	Duleba et al. 2015	modern
KM061533.1	Duleba et al. 2015	modern
KM061534.1	Duleba et al. 2015	modern
KM061535.1	Duleba et al. 2015	modern
KM061536.1	Duleba et al. 2015	modern
KM061537.1	Duleba et al. 2015	modern
KM061538.1	Duleba et al. 2015	modern
KM061539.1	Duleba et al. 2015	modern
KM061541.1	Duleba et al. 2015	modern
KM061542.1	Duleba et al. 2015	modern
KM061543.1	Duleba et al. 2015	modern
KM061545.1	Duleba et al. 2015	modern
KM061546.1	Duleba et al. 2015	modern
KM061584.1	Duleba et al. 2015	modern
KM061475.1	Duleba et al. 2015	modern
KM061476.1	Duleba et al. 2015	modern
KM061477.1	Duleba et al. 2015	modern
KM061478.1	Duleba et al. 2015	modern
KM061479.1	Duleba et al. 2015	modern
KM061480.1	Duleba et al. 2015	modern
KM061481.1	Duleba et al. 2015	modern
KM061483.1	Duleba et al. 2015	modern
KM061484.1	Duleba et al. 2015	modern
KM061485.1	Duleba et al. 2015	modern
KM061486.1	Duleba et al. 2015	modern
KM061487.1	Duleba et al. 2015	modern
KM061488.1	Duleba et al. 2015	modern
KM061489.1	Duleba et al. 2015	modern
KM061482.1	Duleba et al. 2015	modern
KM061511.1	Duleba et al. 2015	modern
KM061519.1	Duleba et al. 2015	modern
KM061523.1	Duleba et al. 2015	modern
KM061524.1	Duleba et al. 2015	modern
KM061525.1	Duleba et al. 2015	modern
KM061526.1	Duleba et al. 2015	modern
KM061527.1	Duleba et al. 2015	modern
KM061528.1	Duleba et al. 2015	modern
KM061529.1	Duleba et al. 2015	modern
KM061512.1	Duleba et al. 2015	modern
KM061513.1	Duleba et al. 2015	modern
KM061514.1	Duleba et al. 2015	modern
KM061515.1	Duleba et al. 2015	modern
KM061516.1	Duleba et al. 2015	modern
KM061517.1	Duleba et al. 2015	modern
KM061518.1	Duleba et al. 2015	modern
KM061520.1	Duleba et al. 2015	modern
KM061521.1	Duleba et al. 2015	modern
KM061522.1	Duleba et al. 2015	modern
KM061500.1	Duleba et al. 2015	modern
KM061501.1	Duleba et al. 2015	modern
KM061502.1	Duleba et al. 2015	modern
KM061503.1	Duleba et al. 2015	modern
KM061504.1	Duleba et al. 2015	modern
KM061505.1	Duleba et al. 2015	modern
KM061506.1	Duleba et al. 2015	modern
KM061507.1	Duleba et al. 2015	modern
KM061508.1	Duleba et al. 2015	modern
KM061509.1	Duleba et al. 2015	modern
KM061510.1	Duleba et al. 2015	modern
KM061552.1	Duleba et al. 2015	modern
KM061553.1	Duleba et al. 2015	modern
KM061554.1	Duleba et al. 2015	modern
KM061555.1	Duleba et al. 2015	modern
KM061551.1	Duleba et al. 2015	modern
KM061582.1	Duleba et al. 2015	modern
KM061583.1	Duleba et al. 2015	modern
KM061579.1	Duleba et al. 2015	modern
KM061580.1	Duleba et al. 2015	modern
KM061581.1	Duleba et al. 2015	modern
KM061547.1	Duleba et al. 2015	modern
KM061548.1	Duleba et al. 2015	modern
KM061549.1	Duleba et al. 2015	modern
KM061556.1	Duleba et al. 2015	modern
KM061557.1	Duleba et al. 2015	modern
KM061558.1	Duleba et al. 2015	modern
KM061559.1	Duleba et al. 2015	modern
KM061560.1	Duleba et al. 2015	modern
KM061561.1	Duleba et al. 2015	modern
KM061562.1	Duleba et al. 2015	modern
KM061563.1	Duleba et al. 2015	modern
KM061564.1	Duleba et al. 2015	modern
KM061565.1	Duleba et al. 2015	modern
KM061566.1	Duleba et al. 2015	modern
KM061567.1	Duleba et al. 2015	modern
KM061550.1	Duleba et al. 2015	modern
KM061585.1	Duleba et al. 2015	modern
KM061587.1	Duleba et al. 2015	modern
KM061588.1	Duleba et al. 2015	modern
KM061589.1	Duleba et al. 2015	modern
KM061590.1	Duleba et al. 2015	modern
KM061591.1	Duleba et al. 2015	modern
KM061592.1	Duleba et al. 2015	modern
KM061593.1	Duleba et al. 2015	modern
KM061594.1	Duleba et al. 2015	modern
KM061586.1	Duleba et al. 2015	modern
KM061577.1	Duleba et al. 2015	modern
KM061578.1	Duleba et al. 2015	modern
KM061568.1	Duleba et al. 2015	modern
KM061569.1	Duleba et al. 2015	modern
KM061570.1	Duleba et al. 2015	modern
KM061571.1	Duleba et al. 2015	modern
KM061572.1	Duleba et al. 2015	modern
KM061573.1	Duleba et al. 2015	modern
KM061574.1	Duleba et al. 2015	modern
KM061575.1	Duleba et al. 2015	modern
KM061576.1	Duleba et al. 2015	modern
KM061490.1	Duleba et al. 2015	modern
KM061492.1	Duleba et al. 2015	modern
KM061493.1	Duleba et al. 2015	modern
KM061494.1	Duleba et al. 2015	modern
KM061495.1	Duleba et al. 2015	modern
KM061496.1	Duleba et al. 2015	modern
KM061497.1	Duleba et al. 2015	modern
KM061498.1	Duleba et al. 2015	modern
KM061499.1	Duleba et al. 2015	modern
KM061491.1	Duleba et al. 2015	modern
AY656737.1	Duleba et al. 2015	modern
AY656738.1	Duleba et al. 2015	modern
AY656739.1	Duleba et al. 2015	modern
AY656740.1	Duleba et al. 2015	modern
AY656741.1	Duleba et al. 2015	modern
AY656742.1	Duleba et al. 2015	modern
AY656743.1	Duleba et al. 2015	modern
AY656744.1	Duleba et al. 2015	modern
AY656745.1	Duleba et al. 2015	modern
AY656746.1	Duleba et al. 2015	modern
AY656747.1	Duleba et al. 2015	modern
AY656748.1	Duleba et al. 2015	modern
AY656749.1	Duleba et al. 2015	modern
AY656750.1	Duleba et al. 2015	modern
AY656751.1	Duleba et al. 2015	modern
AY656752.1	Duleba et al. 2015	modern
AY656754.1	Duleba et al. 2015	modern
AY656755.1	Duleba et al. 2015	modern
EU408245.1	Webb and Allard 2009	modern
EU408246.1	Webb and Allard 2009	modern
EU408247.1	Webb and Allard 2009	modern
EU408248.1	Webb and Allard 2009	modern
EU408249.1	Webb and Allard 2009	modern
EU408250.1	Webb and Allard 2009	modern
EU408252.1	Webb and Allard 2009	modern
EU408253.1	Webb and Allard 2009	modern
EU408254.1	Webb and Allard 2009	modern
EU408256.1	Webb and Allard 2009	modern
EU408257.1	Webb and Allard 2009	modern
EU408258.1	Webb and Allard 2009	modern
EU408259.1	Webb and Allard 2009	modern
EU408260.1	Webb and Allard 2009	modern
EU408261.1	Webb and Allard 2009	modern
EU408262.1	Webb and Allard 2009	modern
EU408263.1	Webb and Allard 2009	modern
EU408264.1	Webb and Allard 2009	modern
EU408265.1	Webb and Allard 2009	modern
EU408266.1	Webb and Allard 2009	modern
EU408267.1	Webb and Allard 2009	modern
EU408268.1	Webb and Allard 2009	modern
EU408269.1	Webb and Allard 2009	modern
EU408270.1	Webb and Allard 2009	modern
EU408271.1	Webb and Allard 2009	modern
EU408272.1	Webb and Allard 2009	modern
EU408273.1	Webb and Allard 2009	modern
EU408274.1	Webb and Allard 2009	modern
EU408275.1	Webb and Allard 2009	modern
EU408276.1	Webb and Allard 2009	modern
EU408277.1	Webb and Allard 2009	modern
EU408278.1	Webb and Allard 2009	modern
EU408279.1	Webb and Allard 2009	modern
EU408280.2	Webb and Allard 2009	modern
EU408281.1	Webb and Allard 2009	modern
EU408282.1	Webb and Allard 2009	modern
EU408283.1	Webb and Allard 2009	modern
EU408284.1	Webb and Allard 2009	modern
EU408285.1	Webb and Allard 2009	modern
EU408286.1	Webb and Allard 2009	modern
EU408287.1	Webb and Allard 2009	modern
EU408288.1	Webb and Allard 2009	modern
EU408289.1	Webb and Allard 2009	modern
EU408290.1	Webb and Allard 2009	modern
EU408291.1	Webb and Allard 2009	modern
EU408292.1	Webb and Allard 2009	modern
EU408293.1	Webb and Allard 2009	modern
EU408294.1	Webb and Allard 2009	modern
EU408295.1	Webb and Allard 2009	modern
EU408296.1	Webb and Allard 2009	modern
EU408297.1	Webb and Allard 2009	modern
EU408298.1	Webb and Allard 2009	modern
EU408299.1	Webb and Allard 2009	modern
EU408300.1	Webb and Allard 2009	modern
EU408301.1	Webb and Allard 2009	modern
EU408303.1	Webb and Allard 2009	modern
EU408304.1	Webb and Allard 2009	modern
EU408305.1	Webb and Allard 2009	modern
EU408306.1	Webb and Allard 2009	modern
EU408307.1	Webb and Allard 2009	modern
EU408308.1	Webb and Allard 2009	modern
DQ480489.1	Björnfeldt et al. 2006	modern
DQ480490.1	Björnfeldt et al. 2006	modern
DQ480491.1	Björnfeldt et al. 2006	modern
DQ480492.1	Björnfeldt et al. 2006	modern
DQ480493.1	Björnfeldt et al. 2006	modern
DQ480494.1	Björnfeldt et al. 2006	modern
DQ480495.1	Björnfeldt et al. 2006	modern
DQ480496.1	Björnfeldt et al. 2006	modern
DQ480497.1	Björnfeldt et al. 2006	modern
DQ480498.1	Björnfeldt et al. 2006	modern
DQ480499.1	Björnfeldt et al. 2006	modern
DQ480500.1	Björnfeldt et al. 2006	modern
DQ480501.1	Björnfeldt et al. 2006	modern
DQ480502.1	Björnfeldt et al. 2006	modern
EU789638.1	Pang et al. 2009	modern
EU789639.1	Pang et al. 2009	modern
EU789640.1	Pang et al. 2009	modern
EU789641.1	Pang et al. 2009	modern
EU789642.1	Pang et al. 2009	modern
EU789643.1	Pang et al. 2009	modern
EU789644.1	Pang et al. 2009	modern
EU789645.1	Pang et al. 2009	modern
EU789646.1	Pang et al. 2009	modern
EU789647.1	Pang et al. 2009	modern
EU789648.1	Pang et al. 2009	modern
EU789649.1	Pang et al. 2009	modern
EU789650.1	Pang et al. 2009	modern
EU789651.1	Pang et al. 2009	modern
EU789652.1	Pang et al. 2009	modern
EU789653.1	Pang et al. 2009	modern
EU789654.1	Pang et al. 2009	modern
EU789655.1	Pang et al. 2009	modern
EU789656.1	Pang et al. 2009	modern
EU789657.1	Pang et al. 2009	modern
EU789658.1	Pang et al. 2009	modern
EU789659.1	Pang et al. 2009	modern
EU789660.1	Pang et al. 2009	modern
EU789661.1	Pang et al. 2009	modern
EU789662.1	Pang et al. 2009	modern
EU789663.1	Pang et al. 2009	modern
EU789665.1	Pang et al. 2009	modern
EU789666.1	Pang et al. 2009	modern
EU789667.1	Pang et al. 2009	modern
EU789668.1	Pang et al. 2009	modern
EU789669.1	Pang et al. 2009	modern
EU789670.1	Pang et al. 2009	modern
EU789671.1	Pang et al. 2009	modern
KM113774.1	Pang et al. 2009	modern
EU789673.1	Pang et al. 2009	modern
EU789674.1	Pang et al. 2009	modern
EU789675.1	Pang et al. 2009	modern
EU789676.1	Pang et al. 2009	modern
EU789677.1	Pang et al. 2009	modern
EU789678.1	Pang et al. 2009	modern
EU789679.1	Pang et al. 2009	modern
EU789680.1	Pang et al. 2009	modern
EU789681.1	Pang et al. 2009	modern
EU789682.1	Pang et al. 2009	modern
EU789683.1	Pang et al. 2009	modern
EU789684.1	Pang et al. 2009	modern
EU789685.1	Pang et al. 2009	modern
EU789686.1	Pang et al. 2009	modern
EU789687.1	Pang et al. 2009	modern
EU789688.1	Pang et al. 2009	modern
EU789689.1	Pang et al. 2009	modern
EU789690.1	Pang et al. 2009	modern
EU789691.1	Pang et al. 2009	modern
EU789692.1	Pang et al. 2009	modern
EU789693.1	Pang et al. 2009	modern
EU789694.1	Pang et al. 2009	modern
EU789695.1	Pang et al. 2009	modern
EU789696.1	Pang et al. 2009	modern
EU789697.1	Pang et al. 2009	modern
EU789699.1	Pang et al. 2009	modern
EU789701.1	Pang et al. 2009	modern
EU789702.1	Pang et al. 2009	modern
EU789703.1	Pang et al. 2009	modern
EU789704.1	Pang et al. 2009	modern
EU789706.1	Pang et al. 2009	modern
EU789707.1	Pang et al. 2009	modern
EU789709.1	Pang et al. 2009	modern
EU789710.1	Pang et al. 2009	modern
EU789711.1	Pang et al. 2009	modern
EU789713.1	Pang et al. 2009	modern
EU789714.1	Pang et al. 2009	modern
EU789715.1	Pang et al. 2009	modern
EU789716.1	Pang et al. 2009	modern
EU789717.1	Pang et al. 2009	modern
EU789718.1	Pang et al. 2009	modern
EU789720.1	Pang et al. 2009	modern
EU789721.1	Pang et al. 2009	modern
EU789722.1	Pang et al. 2009	modern
EU789723.1	Pang et al. 2009	modern
EU789724.1	Pang et al. 2009	modern
EU789725.1	Pang et al. 2009	modern
EU789726.1	Pang et al. 2009	modern
EU789727.1	Pang et al. 2009	modern
EU789728.1	Pang et al. 2009	modern
EU789729.1	Pang et al. 2009	modern
EU789730.1	Pang et al. 2009	modern
EU789731.1	Pang et al. 2009	modern
EU789732.1	Pang et al. 2009	modern
EU789733.1	Pang et al. 2009	modern
EU789734.1	Pang et al. 2009	modern
EU789735.1	Pang et al. 2009	modern
EU789736.1	Pang et al. 2009	modern
EU789737.1	Pang et al. 2009	modern
EU789738.1	Pang et al. 2009	modern
EU789739.1	Pang et al. 2009	modern
EU789740.1	Pang et al. 2009	modern
EU789741.1	Pang et al. 2009	modern
EU789742.1	Pang et al. 2009	modern
EU789743.1	Pang et al. 2009	modern
EU789744.1	Pang et al. 2009	modern
EU789745.1	Pang et al. 2009	modern
EU789746.1	Pang et al. 2009	modern
EU789747.1	Pang et al. 2009	modern
EU789748.1	Pang et al. 2009	modern
EU789749.1	Pang et al. 2009	modern
EU789750.1	Pang et al. 2009	modern
EU789751.1	Pang et al. 2009	modern
EU789752.1	Pang et al. 2009	modern
EU789753.1	Pang et al. 2009	modern
EU789754.1	Pang et al. 2009	modern
EU789755.1	Pang et al. 2009	modern
EU789756.1	Pang et al. 2009	modern
EU789757.1	Pang et al. 2009	modern
EU789759.1	Pang et al. 2009	modern
EU789760.1	Pang et al. 2009	modern
EU789761.1	Pang et al. 2009	modern
EU789762.1	Pang et al. 2009	modern
EU789763.1	Pang et al. 2009	modern
EU789764.1	Pang et al. 2009	modern
EU789765.1	Pang et al. 2009	modern
EU789766.1	Pang et al. 2009	modern
EU789767.1	Pang et al. 2009	modern
EU789768.1	Pang et al. 2009	modern
EU789769.1	Pang et al. 2009	modern
EU789770.1	Pang et al. 2009	modern
EU789771.1	Pang et al. 2009	modern
EU789772.1	Pang et al. 2009	modern
EU789773.1	Pang et al. 2009	modern
EU789774.1	Pang et al. 2009	modern
EU789775.1	Pang et al. 2009	modern
EU789776.1	Pang et al. 2009	modern
EU789777.1	Pang et al. 2009	modern
EU789778.1	Pang et al. 2009	modern
EU789779.1	Pang et al. 2009	modern
EU789780.1	Pang et al. 2009	modern
EU789781.1	Pang et al. 2009	modern
EU789782.1	Pang et al. 2009	modern
EU789783.1	Pang et al. 2009	modern
EU789784.1	Pang et al. 2009	modern
EU789785.1	Pang et al. 2009	modern
EU789786.1	Pang et al. 2009	modern
AB499816.1	Matsumura et al. 2009	modern
AB499817.1	Matsumura et al. 2009	modern
JF342809.1	Duleba et al. 2015	modern
JF342810.1	Duleba et al. 2015	modern
JF342822.1	Duleba et al. 2015	modern
JF342823.1	Duleba et al. 2015	modern
JF342825.1	Duleba et al. 2015	modern
JF342832.1	Duleba et al. 2015	modern
JF342835.1	Duleba et al. 2015	modern
JF342855.1	Duleba et al. 2015	modern
JF342856.1	Duleba et al. 2015	modern
JF342857.1	Duleba et al. 2015	modern
JF342859.1	Duleba et al. 2015	modern
JF342860.1	Duleba et al. 2015	modern
JF342861.1	Duleba et al. 2015	modern
JF342864.1	Duleba et al. 2015	modern
JF342865.1	Duleba et al. 2015	modern
JF342867.1	Duleba et al. 2015	modern
JF342872.1	Duleba et al. 2015	modern
JF342875.1	Duleba et al. 2015	modern
JF342877.1	Duleba et al. 2015	modern
JF342878.1	Duleba et al. 2015	modern
JF342881.1	Duleba et al. 2015	modern
JF342882.1	Duleba et al. 2015	modern
JF342885.1	Duleba et al. 2015	modern
JF342887.1	Duleba et al. 2015	modern
JF342898.1	Duleba et al. 2015	modern
JF342899.1	Duleba et al. 2015	modern
JF342902.1	Duleba et al. 2015	modern
JF342903.1	Duleba et al. 2015	modern
JF342904.1	Duleba et al. 2015	modern
JF342905.1	Duleba et al. 2015	modern
JF342906.1	Duleba et al. 2015	modern
FJ817363.1	Baranowska et al. 2009	modern
HM048871.1	Duleba et al. 2015	modern
KF907307.1	Jia et al. 2016	modern
KF907309.1	Hao et al. 2016	modern
KF926378.1	Tian et al. 2016	modern
KJ472767.1	Duleba et al. 2015	modern
KJ637028.1	Verscheure et al. 2014	modern
KJ637029.1	Verscheure et al. 2014	modern
KJ637030.1	Verscheure et al. 2014	modern
KJ637031.1	Verscheure et al. 2014	modern
KJ637032.1	Verscheure et al. 2014	modern
KJ637033.1	Verscheure et al. 2014	modern
KJ637034.1	Verscheure et al. 2014	modern
KJ637035.1	Verscheure et al. 2014	modern
KJ637036.1	Verscheure et al. 2014	modern
KJ637037.1	Verscheure et al. 2014	modern
KJ637038.1	Verscheure et al. 2014	modern
KJ637039.1	Verscheure et al. 2014	modern
KJ637040.1	Verscheure et al. 2014	modern
KJ637041.1	Verscheure et al. 2014	modern
KJ637042.1	Verscheure et al. 2014	modern
KJ637043.1	Verscheure et al. 2014	modern
KJ637044.1	Verscheure et al. 2014	modern
KJ637045.1	Verscheure et al. 2014	modern
KJ637046.1	Verscheure et al. 2014	modern
KJ637047.1	Verscheure et al. 2014	modern
KJ637048.1	Verscheure et al. 2014	modern
KJ637049.1	Verscheure et al. 2014	modern
KJ637050.1	Verscheure et al. 2014	modern
KJ637051.1	Verscheure et al. 2014	modern
KJ637052.1	Verscheure et al. 2014	modern
KJ637053.1	Verscheure et al. 2014	modern
KJ637054.1	Verscheure et al. 2014	modern
KJ637055.1	Verscheure et al. 2014	modern
KJ637056.1	Verscheure et al. 2014	modern
KJ637057.1	Verscheure et al. 2014	modern
KJ637058.1	Verscheure et al. 2014	modern
KJ637059.1	Verscheure et al. 2014	modern
KJ637060.1	Verscheure et al. 2014	modern
KJ637061.1	Verscheure et al. 2014	modern
KJ637062.1	Verscheure et al. 2014	modern
KJ637063.1	Verscheure et al. 2014	modern
KJ637064.1	Verscheure et al. 2014	modern
KJ637065.1	Verscheure et al. 2014	modern
KJ637066.1	Verscheure et al. 2014	modern
KJ637067.1	Verscheure et al. 2014	modern
KJ637068.1	Verscheure et al. 2014	modern
KJ637069.1	Verscheure et al. 2014	modern
KJ637070.1	Verscheure et al. 2014	modern
KJ637071.1	Verscheure et al. 2014	modern
KJ637072.1	Verscheure et al. 2014	modern
KJ637073.1	Verscheure et al. 2014	modern
KJ637074.1	Verscheure et al. 2014	modern
KJ637075.1	Verscheure et al. 2014	modern
KJ637076.1	Verscheure et al. 2014	modern
KJ637077.1	Verscheure et al. 2014	modern
KJ637078.1	Verscheure et al. 2014	modern
KJ637079.1	Verscheure et al. 2014	modern
KJ637080.1	Verscheure et al. 2014	modern
KJ637081.1	Verscheure et al. 2014	modern
KJ637082.1	Verscheure et al. 2014	modern
KJ637083.1	Verscheure et al. 2014	modern
KJ637084.1	Verscheure et al. 2014	modern
KJ637085.1	Verscheure et al. 2014	modern
KJ637086.1	Verscheure et al. 2014	modern
KJ637087.1	Verscheure et al. 2014	modern
KJ637088.1	Verscheure et al. 2014	modern
KJ637089.1	Verscheure et al. 2014	modern
KJ637090.1	Verscheure et al. 2014	modern
KJ637091.1	Verscheure et al. 2014	modern
KJ637092.1	Verscheure et al. 2014	modern
KJ637093.1	Verscheure et al. 2014	modern
KJ637094.1	Verscheure et al. 2014	modern
KJ637095.1	Verscheure et al. 2014	modern
KJ637096.1	Verscheure et al. 2014	modern
KJ637097.1	Verscheure et al. 2014	modern
KJ637098.1	Verscheure et al. 2014	modern
KJ637099.1	Verscheure et al. 2014	modern
KJ637100.1	Verscheure et al. 2014	modern
KJ637101.1	Verscheure et al. 2014	modern
KJ637102.1	Verscheure et al. 2014	modern
KJ637103.1	Verscheure et al. 2014	modern
KJ637104.1	Verscheure et al. 2014	modern
KJ637105.1	Verscheure et al. 2014	modern
KJ637106.1	Verscheure et al. 2014	modern
KJ637107.1	Verscheure et al. 2014	modern
KJ637108.1	Verscheure et al. 2014	modern
KJ637109.1	Verscheure et al. 2014	modern
KJ637110.1	Verscheure et al. 2014	modern
KJ637111.1	Verscheure et al. 2014	modern
KJ637112.1	Verscheure et al. 2014	modern
KJ637113.1	Verscheure et al. 2014	modern
KJ637114.1	Verscheure et al. 2014	modern
KJ637115.1	Verscheure et al. 2014	modern
KJ637116.1	Verscheure et al. 2014	modern
KJ637117.1	Verscheure et al. 2014	modern
KJ637118.1	Verscheure et al. 2014	modern
KJ637119.1	Verscheure et al. 2014	modern
KJ637120.1	Verscheure et al. 2014	modern
KJ637121.1	Verscheure et al. 2014	modern
KJ637122.1	Verscheure et al. 2014	modern
KJ637123.1	Verscheure et al. 2014	modern
KJ637124.1	Verscheure et al. 2014	modern
KJ637125.1	Verscheure et al. 2014	modern
KJ637126.1	Verscheure et al. 2014	modern
KJ637127.1	Verscheure et al. 2014	modern
KJ637128.1	Verscheure et al. 2014	modern
KJ637129.1	Verscheure et al. 2014	modern
KJ637130.1	Verscheure et al. 2014	modern
KJ637131.1	Verscheure et al. 2014	modern
KJ637132.1	Verscheure et al. 2014	modern
KJ637133.1	Verscheure et al. 2014	modern
KJ637134.1	Verscheure et al. 2014	modern
KJ637135.1	Verscheure et al. 2014	modern
KJ637136.1	Verscheure et al. 2014	modern
KJ637137.1	Verscheure et al. 2014	modern
KJ637138.1	Verscheure et al. 2014	modern
KJ637139.1	Verscheure et al. 2014	modern
KJ637140.1	Verscheure et al. 2014	modern
KJ637141.1	Verscheure et al. 2014	modern
KJ637142.1	Verscheure et al. 2014	modern
KJ637143.1	Verscheure et al. 2014	modern
KJ637144.1	Verscheure et al. 2014	modern
KJ637145.1	Verscheure et al. 2014	modern
KF661096.1_Coyote	Thalmann et al. 2013	modern
TH7_14100calBP_CH (MK937033.1)	Loog et al. 2019	ancient
TH11_14100calBP_CH (MK937019.1)	Loog et al. 2019	ancient
TH15_14100calBP_CH (MK937023.1)	Loog et al. 2019	ancient
TU11_14100calBP_CH (MK937037.1)	Loog et al. 2019	ancient
TU13_14100calBP_CH (MK937039.1)	Loog et al. 2019	ancient
LR742786.1_clade_X_03.P04.H1.1024	Ameen et al. 2019	ancient
LR742769.1_clade_X_isolate_AL2990	Ameen et al. 2019	ancient
LR742770.1_clade_X_isolate_AL2991	Ameen et al. 2019	ancient
LR742776.1_clade_X_isolate_AL3004	Ameen et al. 2019	ancient
LR742782.1_clade_X_isolate_AL3053	Ameen et al. 2019	ancient
LR742777.1_clade_X_isolate_AL3007	Ameen et al. 2019	ancient
AL2022_Turkey_1565calBP_SAMEA7321848	Bergström et al. 2020	ancient
AL2397_Italy_4000BP_SAMEA7321849	Bergström et al. 2020	ancient
AL2571_Iran_5826calBP_SAMEA7321850	Bergström et al. 2020	ancient
AL2946_Serbia_6839calBP_SAMEA7321851	Bergström et al. 2020	ancient
ALPO01_Croatia_4500BP_ERR4674851	Bergström et al. 2020	ancient
ASHQ01_Israel_2300BP_ERR4674853	Bergström et al. 2020	ancient
ASHQ06_Israel_2300BP_ERR4674852	Bergström et al. 2020	ancient
ASHQ08_Israel_2300BP_ERR4674850	Bergström et al. 2020	ancient
C26_Russia_7000calBP_ERR4674863	Bergström et al. 2020	ancient
C27_Russia_7400calBP_ERR4674867	Bergström et al. 2020	ancient
C32_Russia_100BP_ERR4674866	Bergström et al. 2020	ancient
C5_Russia_3800BP_ERR4674864	Bergström et al. 2020	ancient
C62_Sweden_3100calBP_ERR4674859	Bergström et al. 2020	ancient
C88_Sweden_5000BP_ERR4674857	Bergström et al. 2020	ancient
C89_Sweden_4800BP_ERR4674865	Bergström et al. 2020	ancient
C90_Sweden_4800BP_ERR4674854	Bergström et al. 2020	ancient
C94_Sweden_4000calBP_ERR4674861	Bergström et al. 2020	ancient
F3781_siberia_ancient_dog_ERR4674806	Bergström et al. 2020	ancient
OL4029_Spain_6230calBP_SAMEA7321866	Bergström et al. 2020	ancient
OL4061_Russia_10930calBP_SAMEA7321867	Bergström et al. 2020	ancient
OL4222_Greece_6544calBP_SAMEA7321868	Bergström et al. 2020	ancient
OL4223_Russia_6900calBP_SAMEA7321869	Bergström et al. 2020	ancient
SOTN01_CROATIA_4900calBP_SAMEA7321870	Bergström et al. 2020	ancient
TGEZ06_Israel_2300BP_ERR4674862	Bergström et al. 2020	ancient
THRZ02_Israel_7000BP_ERR4674858	Bergström et al. 2020	ancient
UZAA01_Israel_875BP_ERR4674860	Bergström et al. 2020	ancient
UZAA02_Israel_1600BP_ERR4674868	Bergström et al. 2020	ancient
